# Supplementary material for: A DNA methylation based measure outperforms circulating CRP as a marker of chronic inflammation and partly reflects the monocytic response to long‐term inflammatory exposure: A Canadian Longitudinal Study on Aging analysis
Source: Aging Cell. 2023 May 4;22(7):e13863. doi: 10.1111/acel.13863 (PMC10352553; doi:10.1111/acel.13863)
Supplement: Supplementary file 2 — Data S1: [file ACEL-22-e13863-s001.xlsx]

## Sheet: Contents
Overview of supplementary data file contents
Supplementary Data 1	List of 1,418 CpG originally identified by Wielscher et al. 2022 that were available to calculate EIS in the current study
Supplementary Data 2	List of 68 CpGs commonly identified by Wielscher and in our THP-1 CRP treatment experiment, which was used to calculate cEIS
Supplementary Data 3	List of CpGs used to compose the 10 random EIS instruments
Supplementary Data 4	Differentially expressed genes identified at q<0.05 for THP-1 cells treated with 1ug/ml CRP, relative to Mock
Supplementary Data 5	Differentially expressed genes identified at q<0.05 for THP-1 cells treated with 25 pg/ml TNF, relative to Mock
Supplementary Data 6	Differentially expressed genes identified at q<0.05 for THP-1 cells treated with 25 pg/ml IL-6, relative to Mock
Supplementary Data 7	Differentially methylated CpGs identified at q<0.05 for THP-1 cells treated with 1ug/ml CRP, relative to Mock
Supplementary Data 8	Differentially methylated CpGs identified at q<0.05 for THP-1 cells treated with 25 pg/ml TNF, relative to Mock
Supplmenetary Data 9	Differentially methylated CpGs identified at q<0.05 for THP-1 cells treated with 25 pg/ml IL-6, relative to Mock

## Sheet: Supp. Data 1 - EIS CpGs
CpG
cg00008629
cg00039326
cg00050692
cg00073090
cg00088797
cg00094412
cg00134210
cg00138407
cg00151370
cg00153395
cg00159243
cg00207731
cg00210249
cg00227093
cg00244001
cg00252813
cg00259097
cg00259742
cg00271311
cg00275828
cg00277397
cg00283283
cg00288598
cg00309945
cg00310412
cg00320216
cg00382138
cg00391067
cg00399027
cg00417304
cg00448868
cg00461022
cg00464046
cg00467296
cg00472758
cg00506299
cg00508575
cg00509772
cg00534468
cg00534655
cg00548098
cg00574958
cg00602811
cg00607627
cg00634542
cg00639656
cg00701951
cg00705600
cg00711496
cg00782811
cg00812761
cg00817377
cg00828762
cg00851028
cg00883689
cg00908292
cg00911776
cg00944304
cg00950718
cg00951869
cg00973118
cg00978848
cg00986580
cg00994936
cg01004980
cg01015663
cg01059398
cg01101459
cg01127300
cg01130991
cg01153613
cg01180628
cg01218206
cg01231543
cg01242348
cg01243072
cg01243823
cg01269795
cg01286624
cg01297020
cg01311537
cg01313732
cg01317029
cg01331461
cg01332882
cg01350996
cg01368219
cg01373248
cg01383911
cg01391548
cg01413354
cg01437204
cg01447475
cg01473507
cg01526748
cg01538969
cg01561259
cg01597398
cg01647632
cg01649611
cg01651915
cg01652514
cg01671681
cg01676795
cg01702055
cg01710361
cg01739831
cg01741041
cg01748082
cg01765641
cg01771416
cg01782486
cg01798813
cg01799015
cg01799818
cg01818539
cg01820374
cg01823718
cg01833890
cg01871427
cg01875596
cg01881899
cg01890836
cg01891966
cg01894508
cg01904393
cg01906637
cg01955153
cg01965380
cg01973483
cg01975495
cg01983725
cg02008402
cg02023138
cg02030454
cg02039839
cg02048220
cg02050917
cg02068690
cg02088996
cg02097120
cg02097604
cg02107842
cg02112168
cg02210115
cg02212836
cg02213678
cg02323699
cg02325250
cg02329670
cg02349866
cg02371935
cg02387843
cg02416986
cg02417427
cg02438611
cg02447879
cg02448796
cg02464912
cg02481950
cg02493939
cg02504211
cg02508743
cg02529547
cg02532700
cg02538248
cg02544257
cg02560388
cg02578470
cg02600394
cg02610360
cg02618071
cg02641539
cg02650017
cg02716826
cg02719954
cg02722808
cg02730804
cg02734358
cg02749511
cg02767093
cg02772121
cg02779016
cg02805890
cg02812767
cg02835462
cg02846963
cg02849507
cg02867102
cg02879453
cg02893429
cg02946885
cg02956542
cg02976843
cg02990302
cg02991558
cg03029755
cg03047995
cg03078551
cg03078690
cg03128029
cg03139435
cg03147185
cg03149958
cg03159676
cg03179542
cg03183540
cg03211593
cg03218374
cg03252770
cg03254336
cg03257930
cg03272310
cg03273183
cg03290827
cg03295554
cg03297731
cg03303585
cg03318904
cg03328299
cg03354554
cg03373887
cg03398461
cg03411579
cg03431738
cg03450635
cg03450842
cg03466342
cg03482883
cg03492094
cg03497652
cg03500056
cg03508235
cg03523676
cg03546806
cg03550773
cg03590328
cg03593014
cg03636183
cg03663120
cg03671075
cg03699074
cg03699843
cg03707168
cg03725309
cg03725573
cg03746015
cg03747456
cg03750061
cg03788408
cg03800922
cg03819286
cg03850035
cg03875678
cg03889044
cg03891318
cg03935116
cg03940776
cg03951877
cg03957124
cg03963219
cg03963853
cg03978682
cg03992323
cg03998636
cg04010915
cg04011474
cg04033022
cg04037707
cg04086394
cg04111102
cg04118102
cg04121771
cg04158018
cg04193065
cg04212285
cg04221461
cg04232128
cg04232816
cg04255937
cg04286697
cg04304450
cg04323925
cg04324917
cg04326337
cg04424621
cg04433322
cg04445427
cg04465154
cg04508739
cg04523589
cg04539476
cg04542977
cg04557677
cg04567445
cg04577162
cg04605590
cg04610187
cg04657325
cg04682775
cg04750536
cg04757345
cg04813697
cg04816311
cg04881228
cg04890480
cg04890607
cg04891040
cg04891053
cg04945608
cg04949225
cg04973995
cg04986899
cg04987734
cg05007163
cg05014727
cg05017199
cg05045702
cg05049312
cg05058313
cg05091997
cg05116378
cg05131266
cg05155595
cg05168229
cg05181212
cg05209483
cg05246100
cg05257202
cg05279866
cg05294455
cg05295703
cg05304729
cg05316065
cg05316627
cg05318454
cg05399785
cg05400196
cg05405914
cg05413285
cg05433557
cg05438378
cg05503062
cg05522498
cg05555337
cg05568549
cg05573654
cg05575921
cg05603784
cg05603985
cg05624954
cg05632420
cg05668853
cg05673882
cg05759948
cg05778424
cg05814312
cg05820066
cg05820396
cg05825244
cg05845030
cg05847519
cg05857996
cg05870586
cg05874806
cg05899984
cg05988548
cg06008511
cg06012428
cg06015525
cg06017212
cg06021088
cg06032302
cg06071604
cg06086933
cg06092244
cg06121808
cg06151145
cg06177555
cg06178887
cg06189394
cg06192883
cg06197751
cg06226150
cg06235429
cg06248061
cg06262098
cg06285727
cg06372654
cg06388350
cg06433467
cg06484123
cg06499778
cg06532880
cg06547285
cg06553792
cg06559575
cg06559756
cg06560379
cg06567920
cg06568490
cg06599169
cg06619077
cg06625767
cg06629453
cg06647068
cg06682445
cg06690548
cg06710464
cg06724236
cg06755438
cg06762457
cg06779113
cg06791867
cg06792126
cg06806711
cg06826457
cg06836480
cg06872019
cg06876354
cg06881965
cg06898549
cg06946797
cg06970472
cg06981309
cg06992324
cg07008193
cg07021906
cg07031070
cg07037944
cg07058694
cg07069636
cg07069844
cg07078732
cg07092212
cg07099567
cg07120889
cg07121693
cg07136133
cg07198150
cg07202479
cg07217499
cg07219844
cg07243202
cg07244253
cg07267600
cg07276358
cg07286682
cg07329251
cg07359306
cg07391913
cg07434438
cg07456681
cg07458272
cg07469815
cg07473138
cg07504977
cg07512993
cg07533239
cg07551060
cg07631309
cg07661704
cg07672051
cg07682160
cg07696514
cg07708487
cg07711192
cg07719512
cg07719604
cg07728579
cg07739369
cg07784959
cg07793033
cg07805542
cg07807757
cg07814318
cg07824636
cg07904865
cg07945582
cg07955474
cg07960624
cg07973435
cg07986378
cg08003402
cg08016929
cg08051604
cg08109625
cg08124030
cg08169778
cg08175413
cg08176258
cg08181850
cg08208133
cg08216099
cg08250921
cg08255481
cg08289839
cg08297686
cg08305942
cg08309687
cg08316365
cg08324157
cg08327428
cg08352115
cg08354751
cg08362785
cg08363114
cg08425610
cg08447934
cg08462127
cg08507178
cg08539067
cg08548559
cg08549335
cg08554554
cg08594651
cg08640498
cg08645860
cg08666707
cg08716255
cg08726522
cg08766770
cg08774868
cg08788930
cg08824847
cg08843623
cg08857797
cg08876103
cg08893087
cg08899667
cg08922729
cg08928958
cg08939394
cg08943045
cg08945443
cg09007354
cg09018739
cg09037630
cg09038267
cg09039672
cg09079018
cg09092525
cg09152259
cg09182678
cg09222732
cg09238801
cg09244312
cg09294084
cg09340403
cg09354692
cg09356916
cg09365924
cg09380069
cg09395195
cg09421562
cg09435170
cg09473207
cg09481056
cg09491962
cg09501509
cg09502149
cg09516200
cg09561830
cg09588020
cg09607047
cg09610644
cg09613192
cg09641325
cg09664445
cg09667394
cg09674502
cg09690103
cg09701700
cg09757158
cg09777883
cg09791743
cg09810078
cg09823288
cg09876440
cg09879253
cg09888012
cg09931909
cg09935388
cg09983897
cg09996840
cg10042645
cg10045881
cg10092518
cg10101600
cg10160612
cg10172979
cg10207609
cg10241823
cg10316899
cg10324158
cg10381071
cg10408430
cg10409253
cg10421247
cg10426084
cg10437839
cg10438589
cg10460946
cg10472711
cg10503610
cg10505630
cg10513161
cg10548968
cg10552523
cg10566581
cg10589813
cg10619342
cg10636246
cg10676309
cg10722267
cg10753966
cg10777347
cg10802680
cg10814005
cg10864794
cg10892950
cg10919522
cg10922280
cg10927968
cg10967866
cg10987503
cg10991454
cg10996816
cg11012543
cg11020638
cg11023668
cg11032810
cg11036672
cg11058932
cg11064521
cg11080651
cg11106652
cg11136886
cg11152384
cg11183227
cg11201447
cg11297046
cg11344352
cg11345976
cg11355029
cg11370064
cg11376147
cg11393173
cg11436113
cg11460110
cg11494773
cg11530213
cg11551560
cg11554335
cg11606444
cg11649376
cg11650298
cg11658909
cg11746996
cg11753018
cg11772801
cg11775828
cg11789371
cg11807188
cg11828203
cg11849692
cg11963400
cg11969813
cg11993160
cg11996209
cg12014818
cg12033822
cg12061886
cg12075928
cg12085119
cg12126344
cg12158889
cg12170787
cg12243822
cg12257439
cg12269535
cg12279125
cg12303084
cg12307314
cg12315466
cg12338137
cg12394289
cg12458003
cg12459502
cg12510708
cg12520319
cg12535090
cg12547807
cg12577411
cg12593793
cg12616487
cg12620005
cg12635790
cg12644285
cg12647970
cg12670943
cg12680205
cg12728588
cg12736206
cg12772932
cg12866551
cg12880685
cg12939085
cg12955084
cg12972064
cg12973294
cg12992827
cg13010621
cg13026137
cg13033858
cg13059136
cg13061976
cg13074055
cg13092901
cg13097800
cg13100962
cg13112407
cg13119578
cg13123009
cg13126206
cg13134297
cg13139542
cg13150925
cg13165240
cg13180098
cg13203811
cg13222915
cg13256912
cg13258453
cg13274938
cg13280803
cg13354241
cg13359998
cg13378649
cg13410764
cg13447080
cg13480465
cg13518625
cg13519902
cg13522406
cg13526915
cg13562284
cg13573513
cg13583523
cg13585930
cg13591783
cg13607323
cg13619623
cg13661827
cg13696490
cg13696706
cg13707794
cg13708645
cg13708803
cg13709639
cg13770461
cg13781414
cg13784312
cg13787850
cg13803727
cg13821176
cg13823169
cg13854219
cg13883633
cg13946956
cg13984040
cg13997435
cg14016363
cg14017402
cg14020176
cg14024579
cg14030402
cg14044707
cg14099685
cg14113958
cg14114377
cg14162417
cg14176339
cg14205864
cg14277403
cg14330293
cg14334350
cg14334460
cg14341014
cg14352682
cg14354820
cg14360917
cg14387452
cg14406814
cg14423778
cg14427590
cg14468090
cg14476101
cg14520947
cg14553895
cg14597545
cg14620184
cg14622879
cg14622996
cg14649449
cg14702231
cg14722693
cg14728380
cg14761417
cg14786790
cg14816825
cg14849578
cg14852355
cg14928764
cg14929076
cg14959425
cg14989202
cg15020801
cg15030712
cg15033511
cg15034393
cg15085883
cg15193228
cg15251256
cg15302376
cg15310871
cg15321908
cg15357118
cg15413523
cg15429134
cg15450224
cg15458222
cg15466952
cg15498134
cg15521790
cg15551881
cg15553397
cg15672022
cg15696506
cg15697257
cg15721584
cg15773890
cg15775914
cg15777760
cg15809077
cg15829728
cg15835339
cg15860624
cg15867698
cg15880704
cg15883716
cg15888569
cg15901722
cg15908708
cg15947301
cg15962267
cg15981982
cg15985157
cg16006965
cg16015295
cg16037711
cg16097041
cg16116407
cg16151960
cg16163382
cg16263152
cg16277071
cg16291589
cg16292768
cg16300565
cg16305292
cg16321846
cg16324306
cg16371518
cg16379999
cg16386080
cg16398761
cg16401207
cg16429725
cg16463452
cg16463460
cg16506910
cg16519923
cg16522412
cg16548961
cg16551670
cg16565913
cg16572224
cg16589830
cg16594273
cg16594502
cg16649298
cg16655795
cg16661761
cg16663980
cg16664584
cg16677191
cg16691087
cg16708465
cg16717723
cg16734549
cg16736826
cg16739178
cg16743273
cg16755833
cg16755922
cg16757384
cg16759787
cg16795184
cg16805291
cg16809457
cg16815882
cg16824319
cg16903811
cg16905822
cg16936953
cg16949914
cg16969872
cg17002328
cg17011453
cg17018786
cg17062268
cg17066943
cg17108423
cg17150809
cg17178175
cg17214023
cg17215278
cg17260706
cg17281677
cg17345741
cg17411016
cg17417049
cg17443080
cg17460386
cg17466510
cg17467525
cg17473656
cg17501210
cg17580616
cg17588094
cg17588294
cg17602444
cg17603909
cg17642041
cg17666418
cg17680767
cg17743381
cg17782974
cg17822325
cg17827328
cg17827670
cg17863076
cg17890233
cg17901584
cg17907003
cg17953136
cg17953300
cg17980786
cg18020072
cg18062721
cg18087306
cg18091083
cg18098839
cg18101225
cg18119407
cg18120259
cg18125510
cg18181703
cg18192491
cg18194850
cg18196453
cg18217136
cg18222865
cg18241337
cg18283844
cg18362281
cg18369972
cg18372930
cg18376497
cg18387985
cg18394552
cg18404811
cg18442362
cg18450254
cg18482303
cg18513344
cg18518074
cg18520851
cg18561976
cg18571531
cg18595867
cg18645493
cg18680181
cg18712349
cg18721397
cg18722504
cg18734877
cg18816534
cg18826637
cg18860310
cg18876826
cg18879828
cg18897025
cg18995788
cg19001023
cg19016694
cg19017142
cg19050940
cg19074393
cg19090437
cg19103704
cg19134130
cg19202384
cg19246654
cg19268652
cg19351166
cg19352726
cg19373099
cg19380303
cg19405484
cg19411922
cg19445588
cg19458497
cg19459791
cg19465320
cg19557110
cg19572487
cg19578660
cg19588519
cg19589396
cg19607021
cg19619585
cg19631651
cg19638572
cg19674091
cg19693031
cg19695507
cg19728382
cg19750657
cg19769147
cg19788934
cg19821297
cg19838043
cg19845878
cg19859270
cg19881557
cg19925780
cg19939077
cg19940644
cg19947463
cg19956914
cg20000464
cg20018806
cg20130744
cg20146909
cg20155035
cg20212624
cg20228385
cg20248822
cg20253855
cg20309891
cg20338754
cg20348000
cg20357806
cg20408175
cg20451986
cg20456243
cg20460366
cg20494738
cg20510033
cg20519581
cg20585830
cg20641531
cg20651995
cg20671910
cg20692268
cg20697417
cg20703242
cg20775254
cg20782117
cg20784591
cg20793665
cg20813374
cg20842915
cg20871826
cg20907614
cg20952257
cg20981219
cg20995564
cg21066748
cg21101086
cg21106695
cg21108085
cg21113318
cg21120249
cg21121609
cg21121843
cg21161138
cg21187669
cg21196930
cg21232015
cg21241410
cg21322248
cg21393163
cg21416544
cg21429551
cg21462693
cg21486834
cg21535931
cg21564495
cg21566642
cg21604136
cg21653474
cg21703988
cg21727145
cg21815220
cg21932513
cg21946631
cg21979773
cg21990700
cg22052056
cg22069247
cg22103219
cg22129111
cg22146612
cg22169889
cg22304262
cg22363368
cg22365167
cg22383924
cg22407942
cg22448090
cg22460173
cg22488164
cg22502001
cg22508831
cg22532234
cg22534374
cg22579075
cg22590032
cg22593432
cg22626683
cg22635096
cg22672060
cg22688566
cg22690339
cg22748815
cg22753611
cg22768358
cg22798121
cg22805381
cg22868961
cg22870429
cg22881435
cg22882902
cg22898082
cg22902505
cg22908922
cg22953759
cg22959742
cg22964469
cg22985172
cg22995042
cg23004527
cg23005227
cg23006040
cg23017398
cg23038277
cg23043143
cg23055674
cg23101885
cg23119026
cg23172671
cg23173586
cg23212590
cg23229770
cg23232188
cg23236366
cg23237276
cg23261443
cg23318538
cg23320499
cg23327334
cg23371436
cg23371680
cg23429047
cg23475474
cg23540819
cg23542902
cg23547429
cg23551198
cg23556574
cg23560388
cg23606775
cg23629393
cg23683800
cg23684410
cg23721083
cg23722790
cg23729283
cg23732483
cg23740758
cg23752007
cg23754918
cg23759710
cg23761815
cg23801885
cg23813257
cg23824762
cg23829102
cg23842572
cg23866916
cg23886355
cg23895495
cg23900712
cg23902264
cg23919111
cg23935522
cg23953820
cg23966214
cg23974023
cg24002003
cg24048338
cg24067911
cg24086068
cg24129923
cg24140775
cg24152264
cg24162801
cg24174557
cg24215776
cg24263283
cg24287110
cg24296397
cg24304210
cg24304848
cg24327132
cg24328944
cg24333621
cg24362829
cg24365837
cg24403644
cg24425149
cg24469729
cg24495667
cg24512093
cg24531955
cg24550026
cg24568579
cg24621042
cg24632582
cg24678869
cg24679890
cg24681499
cg24694018
cg24704287
cg24707889
cg24711224
cg24721964
cg24741430
cg24795903
cg24854010
cg24921221
cg24925163
cg24935556
cg24954967
cg25001190
cg25003924
cg25064552
cg25100871
cg25112191
cg25114611
cg25130381
cg25132241
cg25178683
cg25189904
cg25198113
cg25205489
cg25217710
cg25230327
cg25250132
cg25278941
cg25281677
cg25320169
cg25325512
cg25362050
cg25363679
cg25368647
cg25375916
cg25376310
cg25376491
cg25423174
cg25446789
cg25508605
cg25517015
cg25551219
cg25604616
cg25616160
cg25621991
cg25625127
cg25625514
cg25630380
cg25649826
cg25649895
cg25653947
cg25691553
cg25711003
cg25722644
cg25739715
cg25769469
cg25782293
cg25790365
cg25817701
cg25889918
cg25921813
cg25922329
cg25953130
cg25966016
cg25983901
cg26020069
cg26034658
cg26063719
cg26117398
cg26152188
cg26161997
cg26165146
cg26170244
cg26180383
cg26182406
cg26189283
cg26192309
cg26221105
cg26227957
cg26253134
cg26305504
cg26307105
cg26315985
cg26340740
cg26341831
cg26354221
cg26361533
cg26376241
cg26403843
cg26405097
cg26432350
cg26470501
cg26501007
cg26542660
cg26550214
cg26562462
cg26572392
cg26576544
cg26581729
cg26599989
cg26645237
cg26647771
cg26663590
cg26667287
cg26680608
cg26687842
cg26719625
cg26725076
cg26804423
cg26810908
cg26836479
cg26846781
cg26867370
cg26878655
cg26894079
cg26905258
cg26913669
cg26925669
cg26943120
cg26952928
cg26955383
cg27016579
cg27018424
cg27020362
cg27049094
cg27050612
cg27061485
cg27093403
cg27093918
cg27108889
cg27115863
cg27117792
cg27185793
cg27209729
cg27217148
cg27241845
cg27243685
cg27280535
cg27305772
cg27307975
cg27310092
cg27337540
cg27365342
cg27380915
cg27407935
cg27537125
cg27563121
cg27571769
cg27661394
cg27662789
ch.1.171672612F
ch.1.839062R
ch.12.4168779F
ch.13.39564907R
ch.14.1488981R
ch.14.68214257F
ch.14.97331099F
ch.15.67797584R
ch.2.105901354F
ch.2.207814544R
ch.2.30415474F
ch.2.47286786F
ch.6.33611621F

## Sheet: Supp. Data 2 - cEIS CpGs
CpG
cg25198113
cg21393163
cg02416986
cg04567445
cg25189904
cg08893087
cg17907003
cg07244253
cg26189283
cg05304729
cg00950718
cg20703242
cg09823288
cg11023668
cg16163382
cg01649611
cg18482303
cg09613192
cg06755438
cg00978848
cg17980786
cg23232188
cg25375916
cg06970472
cg05575921
cg26550214
cg06433467
cg25769469
cg06532880
cg20813374
cg25278941
cg23261443
cg05058313
cg05017199
cg04465154
cg13708803
cg13591783
cg25953130
cg09701700
cg07473138
cg26599989
cg21108085
cg13119578
cg00574958
cg25625514
cg02008402
cg07533239
cg27093403
cg00159243
cg25205489
cg09238801
cg08051604
cg00944304
cg01647632
cg06008511
cg03500056
cg06177555
cg03159676
cg03699074
cg09664445
cg09395195
cg19572487
cg20212624
cg09380069
cg26470501
cg14114377
cg24140775
cg25739715

## Sheet: Supp. Data 3 - Random CpGs
rEIS1	rEIS2	rEIS3	rEIS4	rEIS5	rEIS6	rEIS7	rEIS8	rEIS9	rEIS10
cg07031070	cg06755438	cg07814318	cg14959425	cg04945608	cg25625514	cg24287110	cg23953820	cg01771416	cg17501210
cg25230327	cg13781414	cg06806711	cg01702055	cg20212624	cg05503062	cg05857996	cg13708645	cg01871427	cg25625514
cg15696506	cg09777883	cg25517015	cg07008193	cg09037630	cg04986899	cg09038267	cg13134297	cg07661704	cg16522412
cg01890836	cg22407942	cg15458222	cg10207609	cg08250921	cg24512093	cg11201447	cg16522412	cg09588020	cg03139435
cg20775254	cg06560379	cg10566581	cg11969813	cg27117792	cg17002328	cg02991558	cg13583523	cg12866551	cg02417427
cg16386080	cg03935116	cg05847519	cg18119407	cg24721964	cg05870586	cg20000464	cg03257930	cg11789371	cg27563121
cg23722790	cg13708803	cg13180098	cg13274938	cg12014818	cg20000464	cg08645860	cg24469729	cg16401207	cg05316065
cg05668853	cg11554335	cg13258453	cg10676309	cg26913669	cg01437204	cg20793665	cg23801885	cg26253134	cg21429551
cg23829102	cg17603909	cg15696506	cg18722504	cg07359306	cg26542660	cg06086933	cg08109625	cg14597545	cg06710464
cg06724236	cg14476101	cg03492094	cg22626683	cg27571769	cg17214023	cg08893087	cg03147185	ch.2.30415474F	cg01218206
cg24327132	cg02812767	cg19940644	cg11058932	cg17953136	cg24921221	cg15962267	cg24512093	cg09435170	cg03940776
cg22635096	cg10922280	cg03500056	cg19268652	cg02532700	cg21101086	cg26647771	cg07904865	cg01975495	cg08645860
cg26576544	cg00094412	cg14277403	cg16321846	cg13359998	cg21187669	cg27061485	cg04232128	cg08297686	cg23683800
cg10513161	cg16649298	cg09182678	cg18518074	cg02846963	cg11494773	cg03254336	cg05857996	cg14849578	cg25250132
cg08943045	cg27380915	cg01242348	cg17411016	cg12158889	cg18372930	cg09039672	cg17345741	cg03978682	cg00448868
cg24681499	ch.15.67797584R	ch.2.30415474F	cg04657325	cg22052056	cg03747456	cg24362829	cg16905822	cg00911776	cg01652514
cg19607021	cg12728588	cg18482303	cg17822325	cg13280803	cg20981219	cg19845878	cg22672060	cg14928764	cg16743273
cg05632420	cg06619077	cg06226150	cg06898549	cg16691087	cg26572392	cg06178887	cg24568579	cg23606775	cg24531955
cg19947463	cg26405097	cg05279866	cg13784312	cg01890836	cg06012428	cg00883689	cg25817701	cg19956914	cg03218374
cg09244312	cg21604136	cg24365837	cg04891053	cg03029755	cg16815882	cg18879828	cg23540819	cg22898082	cg02088996
cg11020638	cg17907003	cg23004527	cg08250921	cg00534468	cg06388350	cg05575921	cg15251256	cg12158889	cg00382138
cg22460173	cg04816311	cg09607047	cg03497652	cg27537125	cg07008193	cg14989202	cg05246100	cg20775254	cg20460366
cg02610360	cg04757345	cg06086933	cg07682160	cg04986899	cg00951869	cg27571769	cg03800922	cg25363679	cg02560388
cg23866916	cg17588094	cg11775828	cg27365342	cg22748815	cg16664584	cg19445588	cg26305504	cg24568579	cg26189283
cg17580616	cg03963219	cg19405484	cg07286682	cg21121609	cg03047995	cg14597545	cg25691553	cg24129923	cg13997435
cg00153395	cg26170244	cg26804423	cg15429134	cg08548559	cg08208133	cg26405097	cg00908292	cg13354241	cg09667394
cg26340740	cg24333621	cg16809457	cg06710464	cg13026137	cg05624954	cg18119407	cg09244312	cg17890233	cg04086394
cg07391913	cg09501509	cg06629453	cg27020362	cg02779016	cg00994936	cg13781414	cg02990302	cg03699074	cg25953130
cg08922729	cg17062268	cg02893429	cg02532700	cg24707889	cg13010621	cg01127300	cg19458497	cg04033022	cg12158889
cg06071604	cg26687842	cg23722790	cg26836479	cg21979773	cg03935116	cg26501007	cg21416544	cg23004527	cg13518625
cg22069247	cg02504211	cg26955383	cg07243202	cg00506299	cg01871427	cg23842572	cg02213678	cg25198113	cg06248061
cg00050692	cg02618071	cg09037630	cg27016579	cg19380303	cg11355029	cg02107842	cg20248822	cg12303084	cg12279125
cg02532700	cg16905822	cg20451986	cg23722790	cg02805890	cg12061886	cg26117398	cg23006040	cg24362829	cg04539476
cg09294084	cg03978682	cg01437204	cg12992827	cg22985172	cg02508743	cg01269795	cg01890836	cg20952257	cg00828762
cg17460386	cg18062721	cg07267600	cg25363679	cg17214023	cg10802680	cg06559575	cg03891318	cg23327334	cg03978682
cg26667287	cg07504977	cg04890480	cg05847519	cg13562284	cg15450224	cg09421562	cg25711003	cg24621042	cg08208133
cg22908922	cg01538969	cg15413523	cg14622996	cg19352726	cg17062268	cg15985157	cg10426084	cg09641325	cg04465154
cg14622996	cg11649376	cg03318904	cg13803727	cg12510708	cg07986378	ch.1.171672612F	cg00851028	cg15835339	cg06197751
cg22881435	cg15721584	cg23683800	cg09182678	cg09791743	cg25921813	cg03992323	cg08305942	cg13100962	cg18520851
cg03179542	cg25198113	cg23732483	cg15829728	cg24469729	cg24954967	cg16759787	cg09182678	cg07434438	cg11775828
cg07121693	cg14114377	cg07099567	cg24550026	cg15553397	cg02722808	cg23684410	cg05874806	cg08766770	cg13770461
cg06021088	cg22460173	cg07473138	cg04212285	cg14649449	cg17588094	cg17588094	cg09701700	cg20155035	cg10589813
cg26403843	cg14959425	cg02641539	cg26189283	cg24067911	cg07456681	cg14476101	cg02849507	cg20460366	cg20784591
cg05778424	cg23824762	ch.6.33611621F	cg18196453	cg18518074	cg15030712	cg07473138	cg07708487	cg14406814	cg05316627
cg05131266	cg09610644	cg03431738	cg13010621	cg10927968	cg08939394	cg05845030	cg25001190	cg06197751	cg25711003
cg24925163	cg15985157	cg09380069	cg16371518	cg04033022	cg23043143	cg27407935	cg15357118	cg02716826	cg04037707
cg08425610	cg10513161	cg08425610	cg24512093	cg07008193	cg07217499	cg23902264	cg06012428	cg21121843	cg18098839
cg27280535	cg20248822	cg23842572	cg22407942	cg18194850	cg05899984	cg24048338	cg19411922	cg23475474	cg15696506
cg23759710	cg26576544	cg08726522	cg12061886	cg25953130	cg08447934	cg09613192	cg22169889	cg23902264	cg13074055
cg15860624	cg17827328	cg26403843	cg02416986	cg09876440	cg26599989	cg01671681	cg22985172	cg23953820	cg18816534
cg22488164	cg00534655	cg03850035	cg06532880	cg26562462	cg10922280	cg10207609	cg00050692	cg19947463	cg17743381
cg05209483	cg13119578	cg03450842	cg01710361	cg22534374	cg24287110	cg24550026	cg03523676	cg17680767	cg07021906
cg21815220	cg25130381	cg18181703	cg01350996	cg11649376	cg07945582	cg03211593	cg01331461	cg23119026	cg05522498
cg02097120	cg17827670	cg10426084	cg03297731	cg22805381	cg12680205	cg01771416	cg21566642	cg10919522	cg03699074
cg04232816	cg06021088	cg18020072	cg26354221	cg10722267	cg22902505	cg19728382	cg13787850	cg23754918	cg06012428
cg00382138	cg09222732	cg21393163	cg17953136	cg15310871	cg02846963	cg00534468	cg25889918	cg17953300	cg02068690
cg01313732	cg27310092	cg23813257	cg25368647	cg15498134	cg10408430	cg11393173	cg01782486	cg09888012	cg01269795
cg07631309	cg07092212	cg22881435	cg03047995	cg18680181	cg15835339	cg02779016	cg02323699	cg14099685	cg19405484
cg20952257	cg10864794	cg02088996	cg12955084	cg02097604	cg01881899	cg02068690	cg24287110	cg02544257	cg14352682
cg17150809	cg05257202	cg26354221	cg06197751	cg19373099	cg07719512	cg24263283	cg26562462	cg25250132	cg05503062
cg10101600	cg08824847	cg04037707	cg24694018	cg11012543	cg25230327	cg05116378	cg19750657	cg00508575	cg10566581
cg04221461	cg17281677	cg12014818	cg17782974	cg13784312	cg12577411	cg13033858	cg24679890	cg27049094	cg26943120
cg04891053	cg03411579	cg03273183	cg13770461	cg10967866	cg01526748	cg05438378	cg12303084	cg05845030	cg01242348
cg02772121	cg04657325	cg05400196	cg05503062	cg13119578	cg12307314	cg26165146	cg26117398	cg05246100	cg16116407
cg21653474	cg21946631	cg06826457	cg08109625	cg16463460	cg06946797	cg14929076	cg23752007	cg21429551	cg03497652
cg18101225	cg18387985	cg09777883	cg01561259	cg16379999	cg06779113	cg19940644	cg24002003	cg16522412	cg00153395
cg16708465	cg11106652	cg08447934	cg15020801	cg18222865	cg02532700	cg00812761	cg00574958	cg00467296	cg24694018
cg14017402	cg11789371	cg24263283	cg06762457	cg03699843	cg10722267	cg18362281	ch.14.97331099F	cg00283283	cg26836479

## Sheet: Supp. Data 4 DE mRNA - CRPvMock
Probe	EntrezID	Gene	Name	logFC	AveExpr	t	P.Value	adj.P.Val	B
11723626_a_at	375704	ENHO	energy homeostasis associated	-0.808122	10.346	-15.2015	1.08873e-11	2.5025e-07	15.9525
11758438_s_at	948	CD36	CD36 molecule	-0.822952	6.95921	-15.0667	1.26338e-11	2.5025e-07	15.8346
11720704_s_at	7164	TPD52L1	tumor protein D52 like 1	0.507456	7.59222	13.5134	7.65289e-11	1.01059e-06	14.3718
11721842_a_at	11010	GLIPR1	GLI pathogenesis related 1	-0.608971	8.64858	-12.9795	1.47963e-10	1.46542e-06	13.8207
11721839_at	11010	GLIPR1	GLI pathogenesis related 1	-0.506679	8.24485	-12.7448	1.99114e-10	1.57762e-06	13.57
11724875_a_at	948	CD36	CD36 molecule	-0.677277	6.61212	-12.4578	2.88013e-10	1.90165e-06	13.2561
11763834_a_at	151242	PPP1R1C	protein phosphatase 1 regulatory inhibitor subunit 1C	0.858067	6.58565	11.3945	1.20304e-09	6.80851e-06	12.0189
11757278_x_at	445	ASS1	argininosuccinate synthase 1	0.715489	12.828	11.0374	1.98999e-09	9.85445e-06	11.5758
11759905_a_at	54932	EXD3	exonuclease 3'-5' domain containing 3	0.598018	9.05287	10.7579	2.97706e-09	1.24065e-05	11.2185
11728358_a_at	51306	FAM13B	family with sequence similarity 13 member B	-0.419952	10.1959	-10.7231	3.13168e-09	1.24065e-05	11.1735
11759906_x_at	54932	EXD3	exonuclease 3'-5' domain containing 3	0.491493	8.13039	10.156	7.27967e-09	2.62174e-05	10.4174
11730260_a_at	5577	PRKAR2B	protein kinase cAMP-dependent type II regulatory subunit beta	-0.621191	7.20258	-9.94082	1.01168e-08	3.3399e-05	10.1199
11740957_x_at	11182	SLC2A6	solute carrier family 2 member 6	-0.43154	9.17032	-9.79905	1.26007e-08	3.66677e-05	9.92072
11718230_a_at	3134	HLA-F	major histocompatibility complex, class I, F	0.410339	6.7396	9.7811	1.29581e-08	3.66677e-05	9.8953
11753810_a_at	6352	CCL5	C-C motif chemokine ligand 5	0.478837	12.324	9.63028	1.6413e-08	3.74657e-05	9.68011
11719059_a_at	8455	ATRN	attractin	-0.406957	7.11235	-9.56808	1.81071e-08	3.74657e-05	9.59048
11725124_at	8530	CST7	cystatin F	0.603031	7.90428	9.56533	1.8186e-08	3.74657e-05	9.58652
11732276_x_at	6352	CCL5	C-C motif chemokine ligand 5	0.464219	11.1595	9.55315	1.85402e-08	3.74657e-05	9.5689
11726427_at	9568	GABBR2	gamma-aminobutyric acid type B receptor subunit 2	-0.708768	10.4549	-9.54434	1.88009e-08	3.74657e-05	9.55615
11747591_a_at	11010	GLIPR1	GLI pathogenesis related 1	-0.506769	8.61975	-9.54054	1.89145e-08	3.74657e-05	9.55065
11734530_x_at	3134	HLA-F	major histocompatibility complex, class I, F	0.421423	8.07346	9.4922	2.04245e-08	3.80934e-05	9.48045
11755237_a_at	132160	PPM1M	protein phosphatase, Mg2+/Mn2+ dependent 1M	0.398212	6.72019	9.45277	2.1749e-08	3.80934e-05	9.42297
11758263_s_at	1536	CYBB	cytochrome b-245 beta chain	-0.562885	7.25497	-9.44229	2.2116e-08	3.80934e-05	9.40766
11760084_x_at	254896	LOC254896	uncharacterized LOC254896	0.351139	6.61941	9.27592	2.88942e-08	4.76948e-05	9.16256
11741899_s_at	2213	FCGR2B	Fc fragment of IgG receptor IIb	-1.21264	8.82765	-9.1013	3.83881e-08	6.06022e-05	8.90122
11748164_a_at	1462	VCAN	versican	-0.844613	6.07417	-9.07021	4.0395e-08	6.06022e-05	8.85425
11725863_a_at	51306	FAM13B	family with sequence similarity 13 member B	-0.294124	9.97633	-9.01729	4.40673e-08	6.06022e-05	8.77399
11732275_at	6352	CCL5	C-C motif chemokine ligand 5	0.47592	10.6246	8.9836	4.65857e-08	6.06022e-05	8.72269
11724004_a_at	2533	FYB	FYN binding protein	-0.317638	6.41659	-8.96775	4.78212e-08	6.06022e-05	8.69851
11718347_a_at	6286	S100P	S100 calcium binding protein P	0.858039	8.04581	8.95844	4.8564e-08	6.06022e-05	8.68427
11741517_s_at	2213	FCGR2B	Fc fragment of IgG receptor IIb	-1.10382	8.44701	-8.95637	4.87306e-08	6.06022e-05	8.68111
11754065_x_at	5004	ORM1	orosomucoid 1	0.393696	5.91481	8.95363	4.89517e-08	6.06022e-05	8.67693
11737593_at	100144748	KLLN	killin, p53-regulated DNA replication inhibitor	-0.432377	8.24625	-8.88248	5.50862e-08	6.46757e-05	8.56777
11729101_a_at	1646	AKR1C2	aldo-keto reductase family 1 member C2	0.639951	8.25947	8.86088	5.71042e-08	6.46757e-05	8.53447
11726046_s_at	2213	FCGR2B	Fc fragment of IgG receptor IIb	-1.1228	8.85471	-8.8605	5.71398e-08	6.46757e-05	8.5339
11758627_s_at	445	ASS1	argininosuccinate synthase 1	0.669797	12.39	8.76142	6.74387e-08	7.42125e-05	8.38038
11726254_s_at	972	CD74	CD74 molecule	0.298388	11.1303	8.70514	7.41352e-08	7.93768e-05	8.29255
11717386_s_at	4495	MT1G	metallothionein 1G	-0.580366	8.03878	-8.68892	7.61916e-08	7.94317e-05	8.26715
11742207_a_at	1462	VCAN	versican	-0.798915	7.54739	-8.56657	9.37511e-08	9.52319e-05	8.07439
11755733_a_at	2152	F3	coagulation factor III, tissue factor	-0.464983	7.48112	-8.54744	9.68588e-08	9.59289e-05	8.04404
11727875_at	1747	DLX3	distal-less homeobox 3	-0.393961	7.63678	-8.42176	1.20129e-07	0.000116074	7.84341
11719641_at	1040	CDS1	CDP-diacylglycerol synthase 1	0.338614	7.33963	8.39535	1.2572e-07	0.000118584	7.80097
11722980_a_at	2157	F8	coagulation factor VIII	0.351783	8.77661	8.34049	1.3822e-07	0.000127342	7.71247
11746559_a_at	10486	CAP2	CAP, adenylate cyclase-associated protein, 2 (yeast)	0.482484	5.24679	8.28124	1.53187e-07	0.000137924	7.61639
11758337_s_at	100	ADA	adenosine deaminase	0.28872	10.3623	8.2646	1.57688e-07	0.000138821	7.58931
11723881_a_at	4778	NFE2	nuclear factor, erythroid 2	-0.436902	7.54586	-8.24688	1.62632e-07	0.000140062	7.56043
11750039_a_at	55870	ASH1L	ASH1 like histone lysine methyltransferase	-0.325377	5.69911	-8.21574	1.71715e-07	0.000143188	7.50957
11722662_a_at	10855	HPSE	heparanase	-0.415575	7.3073	-8.20985	1.73492e-07	0.000143188	7.49993
11731596_a_at	84858	ZNF503	zinc finger protein 503	-0.382309	9.26322	-8.15139	1.92205e-07	0.000152641	7.404
11715711_a_at	8644	AKR1C3	aldo-keto reductase family 1 member C3	0.497114	8.39227	8.14111	1.95707e-07	0.000152641	7.38708
11746988_a_at	1787	TRDMT1	tRNA aspartic acid methyltransferase 1	-0.33194	7.34882	-8.12933	1.99801e-07	0.000152641	7.36767
11757985_s_at	27115	PDE7B	phosphodiesterase 7B	0.305336	8.97922	8.12775	2.00357e-07	0.000152641	7.36507
11732956_a_at	445347	TARP	TCR gamma alternate reading frame protein	0.415396	11.3716	8.10305	2.09262e-07	0.000154027	7.3243
11754792_a_at	56963	RGMA	repulsive guidance molecule family member a	0.667898	9.07274	8.0985	2.10943e-07	0.000154027	7.31679
11758948_s_at	7779	SLC30A1	solute carrier family 30 member 1	-0.329182	10.228	-8.09077	2.13839e-07	0.000154027	7.304
11762262_a_at	51667	NUB1	negative regulator of ubiquitin like proteins 1	-0.377718	5.90263	-8.0532	2.28509e-07	0.000159903	7.24175
11716842_a_at	963	CD53	CD53 molecule	-0.388508	9.6713	-8.04935	2.3007e-07	0.000159903	7.23536
11753555_a_at	963	CD53	CD53 molecule	-0.391036	9.84049	-8.03822	2.34647e-07	0.000160096	7.21687
11717582_a_at	28984	RGCC	regulator of cell cycle	0.376692	9.42651	8.02919	2.38431e-07	0.000160096	7.20185
11723687_a_at	55603	FAM46A	family with sequence similarity 46 member A	-0.353205	9.29585	-8.01367	2.4508e-07	0.000161818	7.17602
11726012_a_at	84962	AJUBA	ajuba LIM protein	0.644769	5.72935	7.99097	2.55155e-07	0.000165709	7.13818
11721202_at	6039	RNASE6	ribonuclease A family member k6	-0.323679	8.34712	-7.92172	2.88653e-07	0.00018444	7.02224
11741256_s_at	200316	APOBEC3F	apolipoprotein B mRNA editing enzyme catalytic subunit 3F	0.341355	5.65546	7.87552	3.13516e-07	0.000193983	6.9445
11715947_a_at	115207	KCTD12	potassium channel tetramerization domain containing 12	-0.331234	7.31476	-7.86299	3.20641e-07	0.000193983	6.92335
11742683_x_at	3006	HIST1H1C	histone cluster 1 H1 family member c	-0.353942	8.19664	-7.86	3.22364e-07	0.000193983	6.91831
11719673_a_at	7056	THBD	thrombomodulin	-0.413401	8.77298	-7.8586	3.23175e-07	0.000193983	6.91594
11739412_a_at	4548	MTR	5-methyltetrahydrofolate-homocysteine methyltransferase	-0.321774	8.50493	-7.82777	3.41576e-07	0.000200872	6.8638
11755476_a_at	349565	NMNAT3	nicotinamide nucleotide adenylyltransferase 3	0.272591	8.56545	7.82255	3.44793e-07	0.000200872	6.85497
11718231_x_at	3134	HLA-F	major histocompatibility complex, class I, F	0.433259	8.66278	7.80332	3.56938e-07	0.000204934	6.82236
11721288_a_at	51741	WWOX	WW domain containing oxidoreductase	0.267743	7.8594	7.78875	3.66437e-07	0.000205358	6.79761
11721502_at	23075	SWAP70	SWAP switching B-cell complex subunit 70	0.337062	9.35969	7.78632	3.68044e-07	0.000205358	6.79349
11744585_a_at	8455	ATRN	attractin	-0.347488	7.63069	-7.73771	4.01829e-07	0.000219215	6.71069
11728219_a_at	9774	BCLAF1	BCL2 associated transcription factor 1	-0.327439	9.46669	-7.72914	4.08114e-07	0.000219215	6.69605
11745468_a_at	9568	GABBR2	gamma-aminobutyric acid type B receptor subunit 2	-0.656722	9.5154	-7.7273	4.09478e-07	0.000219215	6.6929
11729954_a_at	2272	FHIT	fragile histidine triad	0.360732	6.79017	7.70866	4.2355e-07	0.000223725	6.66103
11715462_x_at	4069	LYZ	lysozyme	-0.618306	10.0828	-7.66666	4.57125e-07	0.000234509	6.58903
11719035_a_at	80221	ACSF2	acyl-CoA synthetase family member 2	0.320629	9.99397	7.66237	4.60706e-07	0.000234509	6.58166
11723633_s_at	64207	IRF2BPL	interferon regulatory factor 2 binding protein like	0.327577	10.7591	7.66116	4.61725e-07	0.000234509	6.57957
11724769_x_at	2212	FCGR2A	Fc fragment of IgG receptor IIa	-0.319911	9.2064	-7.63773	4.81854e-07	0.000241635	6.53927
11722327_at	79605	PGBD5	piggyBac transposable element derived 5	-0.349381	7.46175	-7.62845	4.90084e-07	0.000242629	6.52328
11727416_a_at	51084	CRYL1	crystallin lambda 1	0.341953	8.73418	7.62178	4.96085e-07	0.000242629	6.51178
11716550_at	3280	HES1	hes family bHLH transcription factor 1	0.382927	8.6774	7.60234	5.14017e-07	0.000246833	6.47823
11746798_x_at	6383	SDC2	syndecan 2	-0.40749	11.233	-7.59765	5.18448e-07	0.000246833	6.47012
11719551_s_at	9886	RHOBTB1	Rho related BTB domain containing 1	0.347996	7.19956	7.59248	5.23374e-07	0.000246833	6.46118
11734117_a_at	10384	BTN3A3	butyrophilin subfamily 3 member A3	0.30576	7.18965	7.58355	5.31995e-07	0.000247381	6.44574
11726444_a_at	148418	SAMD13	sterile alpha motif domain containing 13	0.290804	8.64317	7.57841	5.37025e-07	0.000247381	6.43684
11720989_a_at	9056	SLC7A7	solute carrier family 7 member 7	0.367401	9.62104	7.53642	5.80015e-07	0.000263939	6.36402
11726255_x_at	972	CD74	CD74 molecule	0.256454	10.7924	7.52556	5.91702e-07	0.000263939	6.34515
11721840_at	11010	GLIPR1	GLI pathogenesis related 1	-0.435548	7.283	-7.52441	5.92957e-07	0.000263939	6.34315
11719307_a_at	83937	RASSF4	Ras association domain family member 4	0.276223	10.2137	7.50241	6.17444e-07	0.000271785	6.30486
11751122_x_at	6383	SDC2	syndecan 2	-0.384459	11.8767	-7.47895	6.44729e-07	0.000278436	6.26393
11748436_x_at	10486	CAP2	CAP, adenylate cyclase-associated protein, 2 (yeast)	0.444264	6.57838	7.47737	6.4661e-07	0.000278436	6.26117
11756884_a_at	388115	C15orf52	chromosome 15 open reading frame 52	0.332374	7.21226	7.45524	6.73572e-07	0.000284034	6.22249
11749990_x_at	3105	HLA-A	major histocompatibility complex, class I, A	0.26533	10.8849	7.45494	6.7395e-07	0.000284034	6.22196
11757367_s_at	3311	HSPA7	heat shock protein family A (Hsp70) member 7	-0.639555	8.2629	-7.43779	6.95661e-07	0.000289148	6.19193
11721954_s_at	10193	RNF41	ring finger protein 41	0.322261	8.75836	7.43174	7.03489e-07	0.000289148	6.18133
11751329_s_at	11116	FGFR1OP	FGFR1 oncogene partner	-0.292078	9.44638	-7.4283	7.0798e-07	0.000289148	6.1753
11719172_x_at	1645	AKR1C1	aldo-keto reductase family 1 member C1	0.533258	6.46543	7.41162	7.30197e-07	0.000295178	6.14603
11730782_x_at	11182	SLC2A6	solute carrier family 2 member 6	-0.36622	7.76209	-7.39417	7.54219e-07	0.000301345	6.11535
11732350_a_at	8900	CCNA1	cyclin A1	-0.374067	9.70774	-7.38959	7.60665e-07	0.000301345	6.10729
11721290_a_at	2152	F3	coagulation factor III, tissue factor	-0.606273	8.37102	-7.36471	7.96654e-07	0.000312478	6.06346
11758124_s_at	1102	RCBTB2	RCC1 and BTB domain containing protein 2	-0.444703	6.34753	-7.3431	8.29357e-07	0.000321445	6.02531
11745006_a_at	6383	SDC2	syndecan 2	-0.349992	12.1759	-7.33898	8.35744e-07	0.000321445	6.01804
11715461_at	4069	LYZ	lysozyme	-0.81162	7.43038	-7.32392	8.59531e-07	0.000323711	5.99141
11721838_a_at	11010	GLIPR1	GLI pathogenesis related 1	-0.455046	8.24611	-7.32139	8.63602e-07	0.000323711	5.98693
11720361_at	55023	PHIP	pleckstrin homology domain interacting protein	-0.329897	9.10029	-7.31981	8.6615e-07	0.000323711	5.98414
11724056_a_at	23125	CAMTA2	calmodulin binding transcription activator 2	0.411454	9.03095	7.29866	9.01054e-07	0.000333609	5.94665
11720064_a_at	152007	GLIPR2	GLI pathogenesis related 2	0.288823	9.44402	7.27401	9.43572e-07	0.000340326	5.90288
11741099_a_at	7159	TP53BP2	tumor protein p53 binding protein 2	-0.237226	7.73693	-7.27189	9.47313e-07	0.000340326	5.89913
11723686_s_at	55603	FAM46A	family with sequence similarity 46 member A	-0.368056	10.5509	-7.27098	9.48938e-07	0.000340326	5.8975
11717773_a_at	7067	THRA	thyroid hormone receptor, alpha	0.237357	8.46082	7.26838	9.5356e-07	0.000340326	5.89289
11723409_s_at	8195	MKKS	McKusick-Kaufman syndrome	0.258461	9.02196	7.24224	1.00146e-06	0.000354231	5.84635
11757815_s_at	25840	METTL7A	methyltransferase like 7A	-0.511794	8.28571	-7.2273	1.02994e-06	0.00036108	5.81972
11730261_a_at	5577	PRKAR2B	protein kinase cAMP-dependent type II regulatory subunit beta	-0.352027	7.34897	-7.2039	1.07626e-06	0.00037401	5.77792
11721652_a_at	56895	AGPAT4	1-acylglycerol-3-phosphate O-acyltransferase 4	0.296304	7.45589	7.1971	1.09012e-06	0.000375531	5.76576
11751328_a_at	11116	FGFR1OP	FGFR1 oncogene partner	-0.369132	6.58471	-7.18061	1.12452e-06	0.000384043	5.73623
11736898_s_at	4671	NAIP	NLR family apoptosis inhibitory protein	-0.355469	6.87525	-7.17572	1.13492e-06	0.000384283	5.72748
11722558_x_at	4354	MPP1	membrane palmitoylated protein 1	0.213581	10.0763	7.16319	1.16207e-06	0.000388258	5.70501
11752348_a_at	23329	TBC1D30	TBC1 domain family member 30	-0.742755	6.96521	-7.16128	1.16626e-06	0.000388258	5.70158
11720620_s_at	47	ACLY	ATP citrate lyase	-0.250693	10.8234	-7.15215	1.18655e-06	0.000389257	5.68519
11739657_a_at	4050	LTB	lymphotoxin beta	0.697941	10.4896	7.15109	1.18892e-06	0.000389257	5.6833
11753823_a_at	6279	S100A8	S100 calcium binding protein A8	-0.869702	7.92253	-7.14538	1.20182e-06	0.000390258	5.67303
11728923_at	9480	ONECUT2	one cut homeobox 2	-0.481353	8.72709	-7.12298	1.25383e-06	0.000400705	5.63274
11748073_a_at	753	LDLRAD4	low density lipoprotein receptor class A domain containing 4	0.483224	5.64447	7.12281	1.25423e-06	0.000400705	5.63244
11751737_s_at	56063	TMEM234	transmembrane protein 234	-0.301379	6.39092	-7.10799	1.28991e-06	0.00040881	5.60575
11746797_a_at	6383	SDC2	syndecan 2	-0.39123	10.3425	-7.08215	1.35469e-06	0.000423049	5.55913
11757783_s_at	1462	VCAN	versican	-0.761372	8.54713	-7.0783	1.36463e-06	0.000423049	5.55217
11724737_a_at	10630	PDPN	podoplanin	0.332251	5.10816	7.07744	1.36688e-06	0.000423049	5.5506
11754189_s_at	1646	AKR1C2	aldo-keto reductase family 1 member C2	0.667743	6.53025	7.06234	1.40664e-06	0.000431981	5.52331
11726013_a_at	84962	AJUBA	ajuba LIM protein	0.718981	8.71731	7.04706	1.44811e-06	0.000441295	5.49565
11722344_s_at	10681	GNB5	G protein subunit beta 5	0.241875	9.09046	7.02903	1.49869e-06	0.000446749	5.46296
11723385_s_at	5046	PCSK6	proprotein convertase subtilisin/kexin type 6	0.43553	6.82196	7.02768	1.50255e-06	0.000446749	5.46051
11726298_s_at	3964	LGALS8	galectin 8	-0.328839	6.84202	-7.02191	1.51917e-06	0.000446749	5.45003
11722193_a_at	387882	C12orf75	chromosome 12 open reading frame 75	-0.456178	9.18392	-7.01942	1.52642e-06	0.000446749	5.4455
11742208_a_at	1462	VCAN	versican	-0.651218	7.01843	-7.01577	1.53706e-06	0.000446749	5.43888
11723973_at	55501	CHST12	carbohydrate sulfotransferase 12	0.271107	10.1173	7.01328	1.5444e-06	0.000446749	5.43434
11717568_s_at	1728	NQO1	NAD(P)H quinone dehydrogenase 1	0.272232	10.0854	7.01309	1.54495e-06	0.000446749	5.43401
11726006_at	7779	SLC30A1	solute carrier family 30 member 1	-0.295183	7.27811	-6.99419	1.60169e-06	0.000459801	5.39964
11721611_a_at	51194	IPO11	importin 11	-0.269516	6.66564	-6.95669	1.72078e-06	0.000490436	5.3313
11750654_s_at	3708	ITPR1	inositol 1,4,5-trisphosphate receptor type 1	-0.36172	8.77757	-6.93651	1.78866e-06	0.000506139	5.29442
11739325_a_at	5771	PTPN2	protein tyrosine phosphatase, non-receptor type 2	-0.238784	7.65291	-6.90864	1.88696e-06	0.000530169	5.24341
11739658_a_at	4050	LTB	lymphotoxin beta	0.548567	10.2572	6.90207	1.91094e-06	0.000533126	5.23136
11745895_a_at	26019	UPF2	UPF2 regulator of nonsense transcripts homolog (yeast)	-0.275621	6.64032	-6.87958	1.99543e-06	0.000549935	5.19009
11739094_a_at	7852	CXCR4	C-X-C motif chemokine receptor 4	-0.393258	8.94502	-6.87483	2.0138e-06	0.000549935	5.18135
11722407_a_at	79094	CHAC1	ChaC glutathione specific gamma-glutamylcyclotransferase 1	0.373235	10.1603	6.8719	2.02517e-06	0.000549935	5.17598
11758050_s_at	5998	RGS3	regulator of G-protein signaling 3	0.287831	8.5671	6.8715	2.02672e-06	0.000549935	5.17525
11756606_s_at	10069	RWDD2B	RWD domain containing 2B	0.241554	8.85602	6.85741	2.08256e-06	0.000561243	5.14931
11719171_a_at	1645	AKR1C1	aldo-keto reductase family 1 member C1	0.568789	6.20628	6.85327	2.09925e-06	0.000561917	5.1417
11721874_at	3433	IFIT2	interferon induced protein with tetratricopeptide repeats 2	-0.422893	7.70558	-6.84538	2.13145e-06	0.000563785	5.12717
11749490_x_at	4436	MSH2	mutS homolog 2	-0.240371	9.23833	-6.84459	2.13469e-06	0.000563785	5.12572
11725223_at	6641	SNTB1	syntrophin beta 1	-0.312979	9.15276	-6.80932	2.28529e-06	0.000599564	5.06064
11744322_at	84448	ABLIM2	actin binding LIM protein family member 2	0.308029	6.44953	6.80164	2.3195e-06	0.000600739	5.04646
11746616_a_at	26118	WSB1	WD repeat and SOCS box containing 1	-0.418743	10.5668	-6.79871	2.33271e-06	0.000600739	5.04103
11724738_a_at	948	CD36	CD36 molecule	-0.364387	5.92539	-6.79815	2.33526e-06	0.000600739	5.03999
11718588_a_at	56271	BEX4	brain expressed X-linked 4	0.362741	8.64841	6.78417	2.39938e-06	0.000613251	5.01412
11720305_a_at	10493	VAT1	vesicle amine transport 1	0.286132	8.40776	6.76355	2.49728e-06	0.000634182	4.97592
11754637_a_at	84958	SYTL1	synaptotagmin like 1	0.299887	10.392	6.75492	2.5395e-06	0.000638503	4.95991
11756919_a_at	10486	CAP2	CAP, adenylate cyclase-associated protein, 2 (yeast)	0.333582	7.76859	6.7535	2.54653e-06	0.000638503	4.95726
11720261_a_at	51592	TRIM33	tripartite motif containing 33	-0.238202	8.68794	-6.72611	2.68583e-06	0.000668041	4.90638
11726042_a_at	9262	STK17B	serine/threonine kinase 17b	-0.236656	7.17669	-6.72377	2.69807e-06	0.000668041	4.90203
11730781_a_at	9805	SCRN1	secernin 1	0.309105	7.96734	6.71533	2.74281e-06	0.000669342	4.88631
11737223_a_at	9048	ARTN	artemin	-0.2631	7.35879	-6.71254	2.75772e-06	0.000669342	4.88113
11726265_at	4199	ME1	malic enzyme 1	0.384504	7.09335	6.71203	2.76051e-06	0.000669342	4.88016
11754460_x_at	56963	RGMA	repulsive guidance molecule family member a	0.422452	9.06493	6.7101	2.7709e-06	0.000669342	4.87657
11716987_a_at	3157	HMGCS1	3-hydroxy-3-methylglutaryl-CoA synthase 1	-0.605592	10.31	-6.70415	2.80319e-06	0.000671933	4.8655
11755303_x_at	3105	HLA-A	major histocompatibility complex, class I, A	0.213098	12.1541	6.70058	2.82278e-06	0.000671933	4.85884
11749687_a_at	8491	MAP4K3	mitogen-activated protein kinase kinase kinase kinase 3	-0.390394	5.04143	-6.69882	2.83251e-06	0.000671933	4.85555
11746506_a_at	6696	SPP1	secreted phosphoprotein 1	-0.821413	9.29027	-6.69442	2.8569e-06	0.000673684	4.84735
11755344_x_at	3105	HLA-A	major histocompatibility complex, class I, A	0.20739	12.1459	6.69051	2.8788e-06	0.000674832	4.84005
11721099_at	719	C3AR1	complement C3a receptor 1	0.71044	9.36565	6.68604	2.90398e-06	0.00067673	4.83173
11751845_x_at	710	SERPING1	serpin family G member 1	0.606041	6.30736	6.67232	2.98285e-06	0.000691045	4.8061
11752738_a_at	55183	RIF1	replication timing regulatory factor 1	-0.328807	7.14446	-6.65804	3.06731e-06	0.000704279	4.7794
11754883_a_at	5983	RFC3	replication factor C subunit 3	0.212092	8.04453	6.65578	3.08089e-06	0.000704279	4.77518
11751821_a_at	1536	CYBB	cytochrome b-245 beta chain	-0.274327	5.99672	-6.64909	3.12147e-06	0.000704279	4.76266
11755135_a_at	84696	ABHD1	abhydrolase domain containing 1	0.266653	5.99863	6.64657	3.1369e-06	0.000704279	4.75794
11722981_a_at	10675	CSPG5	chondroitin sulfate proteoglycan 5	-0.368316	8.41189	-6.64549	3.14352e-06	0.000704279	4.75593
11757834_s_at	4299	AFF1	AF4/FMR2 family member 1	-0.266722	11.0367	-6.64499	3.14664e-06	0.000704279	4.75498
11743878_x_at	151242	PPP1R1C	protein phosphatase 1 regulatory inhibitor subunit 1C	0.314101	6.86604	6.64198	3.16522e-06	0.000704456	4.74935
11751544_a_at	4542	MYO1F	myosin IF	-0.440842	8.09339	-6.63735	3.19403e-06	0.000706897	4.74068
11720035_s_at	835	CASP2	caspase 2	-0.217287	11.6439	-6.63401	3.21504e-06	0.000707595	4.73441
11743519_at	11083	DIDO1	death inducer-obliterator 1	-0.265695	8.66656	-6.62562	3.26828e-06	0.000715338	4.7187
11721412_a_at	54836	BSPRY	B-box and SPRY domain containing	0.382509	8.05182	6.62111	3.29732e-06	0.000717728	4.71023
11726034_a_at	5777	PTPN6	protein tyrosine phosphatase, non-receptor type 6	0.405215	10.9707	6.61527	3.33532e-06	0.000720654	4.69927
11721437_a_at	8614	STC2	stanniocalcin 2	0.429369	6.14469	6.61198	3.35692e-06	0.000720654	4.69309
11736727_at	348654	GEN1	GEN1, Holliday junction 5' flap endonuclease	-0.238042	5.81891	-6.6107	3.36533e-06	0.000720654	4.6907
11729759_at	64407	RGS18	regulator of G-protein signaling 18	-0.53498	7.80066	-6.6026	3.41931e-06	0.000728276	4.67547
11743728_a_at	57003	CCDC47	coiled-coil domain containing 47	-0.230731	9.94623	-6.59878	3.44502e-06	0.000729829	4.6683
11743784_a_at	57608	KIAA1462	KIAA1462	0.295721	8.75817	6.58259	3.55639e-06	0.000749414	4.63785
11745803_x_at	7168	TPM1	tropomyosin 1 (alpha)	-0.392632	8.58759	-6.57977	3.57613e-06	0.000749587	4.63255
11758228_s_at	9949	AMMECR1	Alport syndrome, mental retardation, midface hypoplasia and elliptocytosis chromosomal region gene 1	-0.362141	8.07939	-6.55482	3.75614e-06	0.000783174	4.58554
11739022_a_at	103	ADAR	adenosine deaminase, RNA specific	-0.400737	7.01087	-6.52848	3.95627e-06	0.000820585	4.53583
11722886_s_at	133418	EMB	embigin	-0.332743	7.94914	-6.50225	4.16663e-06	0.000859715	4.48621
11751016_s_at	54984	PINX1	PIN2/TERF1 interacting, telomerase inhibitor 1	0.244012	5.96847	6.49399	4.23525e-06	0.000865183	4.47057
11734330_s_at	63923	TNN	tenascin N	0.272483	8.65471	6.49381	4.23681e-06	0.000865183	4.47021
11754360_a_at	6241	RRM2	ribonucleotide reductase regulatory subunit M2	-0.246158	9.8228	-6.48506	4.3108e-06	0.000875777	4.45363
11721632_a_at	27346	TMEM97	transmembrane protein 97	-0.283188	10.2663	-6.48204	4.33661e-06	0.000876527	4.4479
11734299_at	26512	INTS6	integrator complex subunit 6	-0.342567	5.43629	-6.47006	4.44068e-06	0.000889668	4.42518
11753125_a_at	23450	SF3B3	splicing factor 3b subunit 3	-0.315934	6.39682	-6.46636	4.47342e-06	0.000889668	4.41814
11730119_at	125875	CLDND2	claudin domain containing 2	0.223601	7.00621	6.46441	4.49071e-06	0.000889668	4.41445
11746896_a_at	217	ALDH2	aldehyde dehydrogenase 2 family (mitochondrial)	0.244512	10.2326	6.46433	4.49146e-06	0.000889668	4.41429
11726677_a_at	5698	PSMB9	proteasome subunit beta 9	0.232428	11.9548	6.4563	4.56352e-06	0.000894899	4.39903
11729968_x_at	171425	CLYBL	citrate lyase beta like	0.321743	7.74577	6.45606	4.56567e-06	0.000894899	4.39858
11725966_a_at	3695	ITGB7	integrin subunit beta 7	-0.267452	8.44314	-6.45201	4.6025e-06	0.000894899	4.39088
11723325_a_at	3784	KCNQ1	potassium voltage-gated channel subfamily Q member 1	0.357181	9.08951	6.45138	4.60822e-06	0.000894899	4.38969
11719188_at	4893	NRAS	NRAS proto-oncogene, GTPase	-0.238211	9.82759	-6.44863	4.6334e-06	0.000895399	4.38447
11718143_a_at	81691	LOC81691	exonuclease NEF-sp	0.204091	8.51777	6.44187	4.69601e-06	0.000903093	4.3716
11758133_s_at	10087	COL4A3BP	collagen type IV alpha 3 binding protein	-0.287809	6.63371	-6.43732	4.73867e-06	0.000906895	4.36294
11739055_x_at	5777	PTPN6	protein tyrosine phosphatase, non-receptor type 6	0.356997	11.021	6.43321	4.77742e-06	0.000909914	4.35513
11755901_x_at	10768	AHCYL1	adenosylhomocysteinase like 1	0.232843	12.2212	6.42903	4.81725e-06	0.000912341	4.34717
11728171_a_at	56980	PRDM10	PR/SET domain 10	0.28804	9.4172	6.42706	4.83622e-06	0.000912341	4.3434
11750421_a_at	23398	PPWD1	peptidylprolyl isomerase domain and WD repeat containing 1	-0.231649	9.65823	-6.42232	4.88196e-06	0.000915879	4.33438
11751932_x_at	6491	STIL	SCL/TAL1 interrupting locus	-0.255787	8.50937	-6.42034	4.90121e-06	0.000915879	4.33061
11749727_x_at	8732	RNGTT	RNA guanylyltransferase and 5'-phosphatase	-0.23802	7.6202	-6.41566	4.94702e-06	0.0009201	4.32169
11759838_x_at	440515	ZNF506	zinc finger protein 506	0.412987	6.09708	6.40582	5.04478e-06	0.000933897	4.30292
11749219_x_at	93589	CACNA2D4	calcium voltage-gated channel auxiliary subunit alpha2delta 4	0.223264	8.54907	6.39328	5.17229e-06	0.000952651	4.27899
11758625_s_at	2941	GSTA4	glutathione S-transferase alpha 4	0.213808	8.30047	6.39116	5.19418e-06	0.000952651	4.27494
11760161_at	84132	USP42	ubiquitin specific peptidase 42	0.203195	7.16394	6.38058	5.30485e-06	0.000968466	4.25472
11755137_a_at	55013	MCUB	mitochondrial calcium uniporter dominant negative beta subunit	-0.400159	6.37463	-6.37652	5.34798e-06	0.000968779	4.24695
11746894_x_at	4354	MPP1	membrane palmitoylated protein 1	0.203002	9.69478	6.37581	5.35548e-06	0.000968779	4.24561
11739265_at	127253	TYW3	tRNA-yW synthesizing protein 3 homolog	-0.285919	6.15779	-6.37177	5.39878e-06	0.000972174	4.23789
11715368_a_at	710	SERPING1	serpin family G member 1	0.531197	6.04819	6.36846	5.43457e-06	0.00097419	4.23155
11745569_s_at	729862	LSP1P3	lymphocyte-specific protein 1 pseudogene 3	-0.545249	7.73774	-6.36417	5.4813e-06	0.000978141	4.22334
11723479_a_at	4795	NFKBIL1	NFKB inhibitor like 1	0.291946	9.4168	6.35296	5.60533e-06	0.000995787	4.20187
11751482_s_at	11118	BTN3A2	butyrophilin subfamily 3 member A2	0.234362	9.00977	6.34295	5.71849e-06	0.00101136	4.1827
11725501_at	79026	AHNAK	AHNAK nucleoprotein	0.371424	8.18989	6.33322	5.83089e-06	0.00102454	4.16402
11741971_at	8687	KRT38	keratin 38	0.292513	5.20422	6.33203	5.84479e-06	0.00102454	4.16174
11720144_s_at	126731	CCSAP	centriole, cilia and spindle associated protein	-0.315167	6.17195	-6.32787	5.89362e-06	0.00102653	4.15376
11721304_at	10267	RAMP1	receptor activity modifying protein 1	0.523727	7.62926	6.32665	5.90796e-06	0.00102653	4.15142
11739054_a_at	5777	PTPN6	protein tyrosine phosphatase, non-receptor type 6	0.420952	10.5024	6.3215	5.96914e-06	0.00103202	4.14154
11719813_s_at	55652	SLC48A1	solute carrier family 48 member 1	0.261634	9.705	6.31787	6.01271e-06	0.00103202	4.13456
11731866_a_at	127943	FCRLB	Fc receptor like B	-0.452948	5.28641	-6.31745	6.01771e-06	0.00103202	4.13376
11724449_at	283576	ZDHHC22	zinc finger DHHC-type containing 22	0.271932	5.57417	6.30925	6.11738e-06	0.00104459	4.118
11719836_x_at	3964	LGALS8	galectin 8	-0.361529	6.59919	-6.3049	6.17086e-06	0.00104921	4.10964
11717567_a_at	1728	NQO1	NAD(P)H quinone dehydrogenase 1	0.21972	11.1276	6.29733	6.26513e-06	0.00106068	4.09509
11728191_x_at	7852	CXCR4	C-X-C motif chemokine receptor 4	-0.415743	9.87229	-6.29419	6.30469e-06	0.00106284	4.08905
11756742_a_at	55326	AGPAT5	1-acylglycerol-3-phosphate O-acyltransferase 5	-0.244427	9.624	-6.28982	6.36023e-06	0.00106647	4.08063
11741419_x_at	3784	KCNQ1	potassium voltage-gated channel subfamily Q member 1	0.287146	8.98948	6.28827	6.38007e-06	0.00106647	4.07764
11762060_x_at	1604	CD55	CD55 molecule (Cromer blood group)	0.26458	8.29883	6.27942	6.49433e-06	0.00108101	4.0606
11728189_a_at	7852	CXCR4	C-X-C motif chemokine receptor 4	-0.426705	10.0003	-6.26897	6.63201e-06	0.0010993	4.04046
11729758_at	64407	RGS18	regulator of G-protein signaling 18	-0.517411	6.76785	-6.26066	6.74357e-06	0.00110594	4.02445
11748086_a_at	5294	PIK3CG	phosphatidylinositol-4,5-bisphosphate 3-kinase catalytic subunit gamma	-0.274106	7.50503	-6.25997	6.75293e-06	0.00110594	4.02312
11736342_at	1960	EGR3	early growth response 3	0.558792	7.94329	6.25899	6.76628e-06	0.00110594	4.02122
11755253_a_at	205717	USF3	upstream transcription factor family member 3	-0.2173	8.73834	-6.25771	6.78368e-06	0.00110594	4.01875
11751080_a_at	100996928	C7orf55-LUC7L2	C7orf55-LUC7L2 readthrough	-0.186922	9.97485	-6.24517	6.95682e-06	0.00112951	3.99456
11721765_at	157	GRK3	G protein-coupled receptor kinase 3	-0.292317	6.8374	-6.23969	7.03397e-06	0.00113738	3.98396
11723632_a_at	64207	IRF2BPL	interferon regulatory factor 2 binding protein like	0.259682	9.70779	6.23497	7.10108e-06	0.00114164	3.97485
11753296_x_at	3805	KIR2DL4	killer cell immunoglobulin like receptor, two Ig domains and long cytoplasmic tail 4	0.31853	5.48066	6.23379	7.11793e-06	0.00114164	3.97257
11731394_a_at	7431	VIM	vimentin	-0.225118	13.7194	-6.23038	7.16701e-06	0.00114487	3.96597
11738894_a_at	11132	CAPN10	calpain 10	-0.332418	5.33399	-6.22442	7.25353e-06	0.00115285	3.95445
11745075_x_at	2941	GSTA4	glutathione S-transferase alpha 4	0.255017	8.41744	6.21925	7.3294e-06	0.00115285	3.94445
11722541_a_at	3097	HIVEP2	human immunodeficiency virus type I enhancer binding protein 2	0.402948	7.743	6.21906	7.33219e-06	0.00115285	3.94409
11738456_s_at	284756	C20orf197	chromosome 20 open reading frame 197	-0.58599	5.81205	-6.21898	7.33335e-06	0.00115285	3.94393
11759829_x_at	25912	C1orf43	chromosome 1 open reading frame 43	-0.403346	7.77746	-6.21637	7.37203e-06	0.00115395	3.93888
11729962_a_at	116	ADCYAP1	adenylate cyclase activating polypeptide 1	0.253535	6.32317	6.21344	7.4158e-06	0.00115395	3.9332
11757313_s_at	10493	VAT1	vesicle amine transport 1	0.388266	9.99615	6.21121	7.44915e-06	0.00115395	3.92889
11715866_x_at	9296	ATP6V1F	ATPase H+ transporting V1 subunit F	0.189445	12.1331	6.20916	7.48001e-06	0.00115395	3.92491
11720753_s_at	6383	SDC2	syndecan 2	-0.302327	10.0053	-6.20876	7.48598e-06	0.00115395	3.92415
11728301_a_at	9134	CCNE2	cyclin E2	-0.417955	8.31307	-6.20126	7.60014e-06	0.001167	3.90961
11716500_a_at	8544	PIR	pirin	0.338252	7.88108	6.1967	7.67029e-06	0.00117257	3.90078
11762435_at	2263	FGFR2	fibroblast growth factor receptor 2	0.29792	5.08286	6.19507	7.6956e-06	0.00117257	3.89762
11742309_x_at	7168	TPM1	tropomyosin 1 (alpha)	-0.408482	6.13062	-6.18193	7.90243e-06	0.00119762	3.87214
11751242_s_at	9103	FCGR2C	Fc fragment of IgG receptor IIc (gene/pseudogene)	-0.364394	9.22508	-6.17899	7.9496e-06	0.00119762	3.86642
11760172_at	84300	UQCC2	ubiquinol-cytochrome c reductase complex assembly factor 2	0.251743	5.32973	6.17892	7.95068e-06	0.00119762	3.86629
11719120_a_at	8942	KYNU	kynureninase	-0.265792	11.7111	-6.17281	8.04944e-06	0.0012079	3.85443
11754519_x_at	11272	PRR4	proline rich 4 (lacrimal)	0.253118	6.16557	6.16945	8.10422e-06	0.00121153	3.84791
11716523_at	6280	S100A9	S100 calcium binding protein A9	-0.785164	8.19964	-6.1637	8.19892e-06	0.00121559	3.83675
11755808_a_at	57608	KIAA1462	KIAA1462	0.20658	8.72252	6.16356	8.20128e-06	0.00121559	3.83647
11753764_s_at	27242	TNFRSF21	TNF receptor superfamily member 21	-0.364377	7.13246	-6.1607	8.24886e-06	0.00121559	3.83092
11715477_at	7037	TFRC	transferrin receptor	-0.265588	11.3435	-6.16039	8.25411e-06	0.00121559	3.8303
11743411_a_at	58517	RBM25	RNA binding motif protein 25	-0.240977	8.87541	-6.13513	8.68704e-06	0.00127461	3.78118
11762282_x_at	3105	HLA-A	major histocompatibility complex, class I, A	0.203219	11.8961	6.1271	8.82957e-06	0.00128665	3.76553
11722887_x_at	133418	EMB	embigin	-0.313452	10.2568	-6.12484	8.87004e-06	0.00128665	3.76114
11754604_x_at	6696	SPP1	secreted phosphoprotein 1	-0.806332	9.79859	-6.12332	8.89749e-06	0.00128665	3.75817
11724454_at	6583	SLC22A4	solute carrier family 22 member 4	-0.327173	7.02465	-6.12323	8.89899e-06	0.00128665	3.75801
11739563_a_at	3708	ITPR1	inositol 1,4,5-trisphosphate receptor type 1	-0.33709	7.69991	-6.1184	8.98662e-06	0.00129407	3.74859
11758588_s_at	57537	SORCS2	sortilin related VPS10 domain containing receptor 2	0.39693	7.09648	6.11681	9.01566e-06	0.00129407	3.74549
11757853_s_at	117581	TWIST2	twist family bHLH transcription factor 2	0.341277	7.33125	6.10828	9.17305e-06	0.00130698	3.72885
11733587_a_at	1378	CR1	complement C3b/C4b receptor 1 (Knops blood group)	-0.416799	5.6993	-6.10063	9.31665e-06	0.00130698	3.71392
11718788_a_at	100	ADA	adenosine deaminase	0.212798	10.375	6.09809	9.3647e-06	0.00130698	3.70897
11741504_a_at	9315	NREP	neuronal regeneration related protein	-0.304916	10.7459	-6.09733	9.37925e-06	0.00130698	3.70748
11755009_s_at	1462	VCAN	versican	-0.699842	8.70179	-6.09644	9.39618e-06	0.00130698	3.70574
11744609_a_at	6314	ATXN7	ataxin 7	-0.259908	6.57975	-6.09565	9.4113e-06	0.00130698	3.7042
11722909_a_at	352954	GATS	GATS, stromal antigen 3 opposite strand	0.31324	6.47067	6.09097	9.50108e-06	0.00130698	3.69507
11759403_x_at	1462	VCAN	versican	-0.452946	8.27883	-6.0899	9.52191e-06	0.00130698	3.69296
11749060_a_at	4046	LSP1	lymphocyte-specific protein 1	-0.483382	8.0588	-6.08932	9.53307e-06	0.00130698	3.69184
11748445_a_at	50809	HP1BP3	heterochromatin protein 1 binding protein 3	-0.22397	8.84487	-6.08832	9.55248e-06	0.00130698	3.68988
11725321_a_at	1398	CRK	CRK proto-oncogene, adaptor protein	-0.230966	6.58738	-6.08821	9.55463e-06	0.00130698	3.68967
11757396_s_at	643650	LINC00842	long intergenic non-protein coding RNA 842	0.427964	8.61636	6.08805	9.55766e-06	0.00130698	3.68936
11717687_a_at	3716	JAK1	Janus kinase 1	-0.205949	8.46994	-6.08763	9.5658e-06	0.00130698	3.68854
11729563_a_at	116135	LRRC3B	leucine rich repeat containing 3B	0.399308	6.60777	6.08675	9.58301e-06	0.00130698	3.68681
11724357_a_at	4644	MYO5A	myosin VA	-0.353853	7.46839	-6.08585	9.60044e-06	0.00130698	3.68507
11727428_at	1880	GPR183	G protein-coupled receptor 183	-0.324265	6.70307	-6.08351	9.64632e-06	0.00130873	3.68048
11749682_s_at	10640	EXOC5	exocyst complex component 5	-0.224444	8.43897	-6.07564	9.80181e-06	0.00132419	3.66511
11755219_a_at	7056	THBD	thrombomodulin	-0.33778	10.79	-6.07437	9.82717e-06	0.00132419	3.66262
11715865_a_at	9296	ATP6V1F	ATPase H+ transporting V1 subunit F	0.187407	12.1506	6.06929	9.92915e-06	0.00133062	3.65269
11719949_a_at	54908	SPDL1	spindle apparatus coiled-coil protein 1	-0.219863	10.1425	-6.06866	9.94203e-06	0.00133062	3.65145
11757897_x_at	5269	SERPINB6	serpin family B member 6	0.203528	9.44361	6.06646	9.9866e-06	0.00133208	3.64715
11758379_s_at	91137	SLC25A46	solute carrier family 25 member 46	-0.185268	10.3456	-6.06368	1.00433e-05	0.00133515	3.64171
11722904_a_at	23158	TBC1D9	TBC1 domain family member 9	-0.285034	6.84247	-6.0587	1.01455e-05	0.00134423	3.63197
11745397_a_at	57563	KLHL8	kelch like family member 8	-0.258854	7.20863	-6.04882	1.03517e-05	0.00136697	3.61262
11727797_at	54602	NDFIP2	Nedd4 family interacting protein 2	0.29755	7.8088	6.04525	1.04272e-05	0.00137183	3.60562
11746133_a_at	29896	TRA2A	transformer 2 alpha homolog	-0.313849	9.23087	-6.04382	1.04577e-05	0.00137183	3.60282
11732453_s_at	3081	HGD	homogentisate 1,2-dioxygenase	0.339267	5.49523	6.04198	1.0497e-05	0.00137244	3.59921
11743410_a_at	58517	RBM25	RNA binding motif protein 25	-0.341387	8.32915	-6.03671	1.06104e-05	0.0013804	3.58887
11734894_at	80169	CTC1	CST telomere replication complex component 1	0.199861	7.091	6.03592	1.06276e-05	0.0013804	3.58732
11716199_x_at	92912	UBE2Q2	ubiquitin conjugating enzyme E2 Q2	-0.284492	8.34975	-6.03108	1.07329e-05	0.00138953	3.57783
11721330_s_at	8732	RNGTT	RNA guanylyltransferase and 5'-phosphatase	-0.298955	8.00655	-6.02451	1.08776e-05	0.00140077	3.56495
11732244_at	80830	APOL6	apolipoprotein L6	0.32146	7.46649	6.02393	1.08905e-05	0.00140077	3.56381
11721566_s_at	9920	KBTBD11	kelch repeat and BTB domain containing 11	0.271515	11.39	6.02223	1.09284e-05	0.0014011	3.56047
11719328_a_at	211	ALAS1	5'-aminolevulinate synthase 1	0.297523	10.803	6.0178	1.10276e-05	0.00140925	3.55178
11732430_at	5150	PDE7A	phosphodiesterase 7A	-0.711684	6.00602	-6.0123	1.11521e-05	0.00141904	3.54097
11723967_a_at	7140	TNNT3	troponin T3, fast skeletal type	0.293801	7.03602	6.01126	1.11758e-05	0.00141904	3.53893
11757026_x_at	5176	SERPINF1	serpin family F member 1	0.201237	11.6061	6.00874	1.12336e-05	0.00142182	3.53397
11747954_x_at	79912	PYROXD1	pyridine nucleotide-disulphide oxidoreductase domain 1	-0.288114	7.95201	-5.99266	1.16086e-05	0.00146461	3.50237
11729642_a_at	7163	TPD52	tumor protein D52	0.242674	7.7473	5.99054	1.16592e-05	0.00146632	3.49819
11727790_x_at	6696	SPP1	secreted phosphoprotein 1	-0.661508	10.3212	-5.9866	1.17533e-05	0.00147281	3.49045
11743609_a_at	10447	FAM3C	family with sequence similarity 3 member C	-0.316471	7.34954	-5.98301	1.18399e-05	0.00147281	3.48339
11721805_at	10365	KLF2	Kruppel like factor 2	0.498213	9.63366	5.98292	1.18422e-05	0.00147281	3.48321
11720665_s_at	10492	SYNCRIP	synaptotagmin binding cytoplasmic RNA interacting protein	-0.230421	11.671	-5.98151	1.18765e-05	0.00147281	3.48042
11732111_a_at	27242	TNFRSF21	TNF receptor superfamily member 21	-0.264729	8.64486	-5.98068	1.18967e-05	0.00147281	3.47879
11745896_a_at	26019	UPF2	UPF2 regulator of nonsense transcripts homolog (yeast)	-0.266287	8.40325	-5.9791	1.1935e-05	0.00147295	3.47569
11732760_at	202309	GAPT	GRB2 binding adaptor protein, transmembrane	-0.29012	9.83664	-5.9716	1.21197e-05	0.0014911	3.46091
11721614_a_at	3815	KIT	KIT proto-oncogene receptor tyrosine kinase	-0.534038	7.51181	-5.96644	1.22485e-05	0.00150228	3.45074
11717099_at	85236	HIST1H2BK	histone cluster 1 H2B family member k	-0.273068	9.41027	-5.95944	1.24252e-05	0.00151925	3.43696
11746292_a_at	1371	CPOX	coproporphyrinogen oxidase	-0.25262	7.38735	-5.95754	1.24737e-05	0.00152048	3.43321
11760805_at	NA	NA	NA	0.195485	8.6246	5.9517	1.26239e-05	0.00153096	3.42169
11748690_a_at	2146	EZH2	enhancer of zeste 2 polycomb repressive complex 2 subunit	-0.351272	8.1097	-5.9512	1.2637e-05	0.00153096	3.42069
11721331_x_at	8732	RNGTT	RNA guanylyltransferase and 5'-phosphatase	-0.258245	8.42647	-5.94776	1.27264e-05	0.00153103	3.41391
11730464_a_at	8224	SYN3	synapsin III	0.432749	7.66667	5.94705	1.27447e-05	0.00153103	3.41252
11758472_s_at	253260	RICTOR	RPTOR independent companion of MTOR complex 2	-0.191431	7.0283	-5.94672	1.27534e-05	0.00153103	3.41186
11735273_at	9096	TBX18	T-box 18	-0.217401	9.6914	-5.94349	1.28381e-05	0.00153654	3.40549
11717387_x_at	4495	MT1G	metallothionein 1G	-0.29305	9.11113	-5.94166	1.28866e-05	0.00153769	3.40187
11725894_at	167838	TXLNB	taxilin beta	0.315317	5.35299	5.93768	1.2992e-05	0.00154163	3.39402
11743645_s_at	439921	MXRA7	matrix remodeling associated 7	0.259657	7.5823	5.93748	1.29974e-05	0.00154163	3.39363
11756548_s_at	8502	PKP4	plakophilin 4	-0.230206	9.70847	-5.93356	1.31024e-05	0.00154938	3.38588
11736635_a_at	22848	AAK1	AP2 associated kinase 1	-0.344077	10.7842	-5.93213	1.31409e-05	0.00154938	3.38305
11738799_x_at	51199	NIN	ninein	-0.273278	8.0485	-5.92055	1.3457e-05	0.0015819	3.36017
11751924_a_at	80036	TRPM3	transient receptor potential cation channel subfamily M member 3	0.290663	5.72401	5.91912	1.34966e-05	0.0015819	3.35735
11748094_a_at	10447	FAM3C	family with sequence similarity 3 member C	-0.310681	6.63276	-5.91686	1.35594e-05	0.00158457	3.35287
11745827_a_at	55578	SUPT20H	SPT20 homolog, SAGA complex component	-0.174413	8.33252	-5.91129	1.37155e-05	0.00159488	3.34186
11760924_at	9939	RBM8A	RNA binding motif protein 8A	-0.347766	6.55701	-5.90967	1.37611e-05	0.00159488	3.33866
11725254_a_at	158326	FREM1	FRAS1 related extracellular matrix 1	0.246716	5.62504	5.90835	1.37985e-05	0.00159488	3.33605
11727809_at	2235	FECH	ferrochelatase	0.235729	6.8467	5.90799	1.38087e-05	0.00159488	3.33534
11717306_x_at	10974	ADIRF	adipogenesis regulatory factor	0.208975	7.00188	5.90364	1.39326e-05	0.00160452	3.32674
11722245_a_at	81490	PTDSS2	phosphatidylserine synthase 2	0.189003	8.26525	5.90165	1.39899e-05	0.00160645	3.32278
11747806_a_at	8732	RNGTT	RNA guanylyltransferase and 5'-phosphatase	-0.236949	5.48676	-5.89721	1.41183e-05	0.00161239	3.31399
11761518_a_at	51390	AIG1	androgen induced 1	0.285178	7.86102	5.89704	1.41231e-05	0.00161239	3.31366
11749222_s_at	653390	RRN3P2	RRN3 homolog, RNA polymerase I transcription factor pseudogene 2	-0.334166	6.66506	-5.89338	1.42299e-05	0.00161991	3.30641
11728275_at	81579	PLA2G12A	phospholipase A2 group XIIA	-0.19518	7.28337	-5.88733	1.44081e-05	0.00163551	3.29442
11748003_a_at	10561	IFI44	interferon induced protein 44	-0.343273	5.57907	-5.88367	1.45171e-05	0.00164212	3.28717
11731686_x_at	55183	RIF1	replication timing regulatory factor 1	-0.238367	10.042	-5.88259	1.45493e-05	0.00164212	3.28503
11730422_at	28982	FLVCR1	feline leukemia virus subgroup C cellular receptor 1	-0.282248	7.40629	-5.87631	1.47386e-05	0.00165876	3.27259
11739071_a_at	54749	EPDR1	ependymin related 1	-0.241429	7.28481	-5.87449	1.47939e-05	0.00166027	3.26898
11758221_s_at	57561	ARRDC3	arrestin domain containing 3	-0.291413	8.03413	-5.8616	1.51921e-05	0.00169562	3.2434
11722691_at	57099	AVEN	apoptosis and caspase activation inhibitor	-0.284787	8.71736	-5.86152	1.51945e-05	0.00169562	3.24325
11723955_a_at	9685	CLINT1	clathrin interactor 1	-0.206289	8.60912	-5.85895	1.52752e-05	0.00169983	3.23815
11759951_at	148103	ZNF599	zinc finger protein 599	0.235561	5.57547	5.85723	1.53295e-05	0.00170111	3.23473
11745453_x_at	54482	TRMT13	tRNA methyltransferase 13 homolog	-0.265051	5.73828	-5.85318	1.5458e-05	0.00171057	3.22669
11724958_at	56953	NT5M	5',3'-nucleotidase, mitochondrial	0.223986	7.39336	5.85045	1.55454e-05	0.00171545	3.22126
11746893_a_at	4354	MPP1	membrane palmitoylated protein 1	0.183535	9.76731	5.84392	1.57562e-05	0.00173389	3.20828
11721638_s_at	1066	CES1	carboxylesterase 1	-0.217677	12.1077	-5.84163	1.58308e-05	0.00173727	3.20373
11720478_at	56647	BCCIP	BRCA2 and CDKN1A interacting protein	-0.346002	7.17291	-5.83889	1.59204e-05	0.00174228	3.1983
11735173_a_at	6638	SNRPN	small nuclear ribonucleoprotein polypeptide N	0.194731	12.6291	5.83569	1.60262e-05	0.00174428	3.19192
11721993_at	6533	SLC6A6	solute carrier family 6 member 6	0.329101	8.76455	5.83567	1.60268e-05	0.00174428	3.19188
11758225_s_at	10788	IQGAP2	IQ motif containing GTPase activating protein 2	-0.267144	5.36029	-5.83235	1.6137e-05	0.00175104	3.18529
11725222_a_at	6641	SNTB1	syntrophin beta 1	-0.295459	7.37016	-5.83114	1.61773e-05	0.00175104	3.18288
11732779_a_at	5718	PSMD12	proteasome 26S subunit, non-ATPase 12	-0.244735	9.53014	-5.82922	1.62417e-05	0.00175321	3.17906
11754047_x_at	201299	RDM1	RAD52 motif containing 1	0.211915	6.35485	5.82634	1.63385e-05	0.00175887	3.17333
11757521_x_at	6919	TCEA2	transcription elongation factor A2	0.214104	10.0071	5.82222	1.6478e-05	0.00176909	3.16514
11745687_a_at	254896	LOC254896	uncharacterized LOC254896	0.246893	6.54407	5.8154	1.6712e-05	0.00178936	3.15156
11735751_a_at	29015	SLC43A3	solute carrier family 43 member 3	-0.177658	10.5422	-5.81312	1.67911e-05	0.00179298	3.14701
11737794_a_at	11116	FGFR1OP	FGFR1 oncogene partner	-0.30815	8.69104	-5.80772	1.69796e-05	0.00180823	3.13626
11730148_a_at	221188	ADGRG5	adhesion G protein-coupled receptor G5	-0.235969	8.95056	-5.80367	1.71223e-05	0.00181855	3.12819
11719458_at	10640	EXOC5	exocyst complex component 5	-0.260692	7.10201	-5.79678	1.73681e-05	0.00183971	3.11446
11754918_s_at	3157	HMGCS1	3-hydroxy-3-methylglutaryl-CoA synthase 1	-0.453865	10.2531	-5.79153	1.75578e-05	0.00184637	3.104
11744377_s_at	23358	USP24	ubiquitin specific peptidase 24	-0.346053	7.20385	-5.79097	1.7578e-05	0.00184637	3.10288
11749031_a_at	9991	PTBP3	polypyrimidine tract binding protein 3	-0.249416	5.94552	-5.79019	1.76065e-05	0.00184637	3.10132
11760520_x_at	64324	NSD1	nuclear receptor binding SET domain protein 1	-0.530932	6.33107	-5.7899	1.76173e-05	0.00184637	3.10073
11731838_at	10558	SPTLC1	serine palmitoyltransferase long chain base subunit 1	-0.221452	6.70102	-5.784	1.78338e-05	0.00186028	3.08896
11763969_x_at	6440	SFTPC	surfactant protein C	0.205071	6.77622	5.78372	1.7844e-05	0.00186028	3.08841
11717775_s_at	2995	GYPC	glycophorin C (Gerbich blood group)	0.183615	11.8813	5.77889	1.80235e-05	0.00187406	3.07877
11724424_at	8111	GPR68	G protein-coupled receptor 68	0.297322	7.67418	5.77562	1.8146e-05	0.00188186	3.07224
11740126_a_at	10114	HIPK3	homeodomain interacting protein kinase 3	-0.320904	6.60881	-5.77111	1.83165e-05	0.00189305	3.06323
11716587_at	558	AXL	AXL receptor tyrosine kinase	0.732373	8.40585	5.76978	1.8367e-05	0.00189305	3.06058
11724545_at	29915	HCFC2	host cell factor C2	-0.224489	5.98577	-5.76898	1.83972e-05	0.00189305	3.059
11723151_s_at	79783	SUGCT	succinyl-CoA:glutarate-CoA transferase	0.291275	5.92308	5.76443	1.85718e-05	0.00189654	3.04989
11727630_s_at	321	APBA2	amyloid beta precursor protein binding family A member 2	0.301397	8.30973	5.76365	1.86018e-05	0.00189654	3.04834
11755023_a_at	11079	RER1	retention in endoplasmic reticulum sorting receptor 1	-0.201279	11.5838	-5.76324	1.86177e-05	0.00189654	3.04751
11744152_a_at	2192	FBLN1	fibulin 1	0.197428	7.0988	5.76293	1.86294e-05	0.00189654	3.04691
11732301_at	51561	IL23A	interleukin 23 subunit alpha	0.23798	8.52649	5.76187	1.86705e-05	0.00189654	3.04478
11733445_at	253714	MMS22L	MMS22 like, DNA repair protein	-0.224117	9.76639	-5.75954	1.8761e-05	0.00189671	3.04013
11748430_x_at	79798	ARMC5	armadillo repeat containing 5	-0.25526	8.7002	-5.75936	1.87679e-05	0.00189671	3.03977
11754998_a_at	79772	MCTP1	multiple C2 and transmembrane domain containing 1	0.273077	7.07209	5.75693	1.88629e-05	0.00190146	3.0349
11719835_a_at	3964	LGALS8	galectin 8	-0.486645	6.07046	-5.7503	1.91239e-05	0.00192239	3.02166
11759560_s_at	51312	SLC25A37	solute carrier family 25 member 37	0.266008	8.47685	5.7492	1.91677e-05	0.00192239	3.01946
11730100_x_at	2323	FLT3LG	fms related tyrosine kinase 3 ligand	0.180625	7.90831	5.74428	1.93646e-05	0.00192835	3.00961
11725127_at	2033	EP300	E1A binding protein p300	-0.277363	7.32525	-5.74275	1.9426e-05	0.00192835	3.00656
11736916_a_at	284018	C17orf58	chromosome 17 open reading frame 58	-0.301134	8.57892	-5.74183	1.94634e-05	0.00192835	3.00471
11716579_a_at	84418	CYSTM1	cysteine rich transmembrane module containing 1	0.285527	11.0222	5.74163	1.94712e-05	0.00192835	3.00432
11726176_a_at	284018	C17orf58	chromosome 17 open reading frame 58	-0.215795	9.79724	-5.74084	1.95032e-05	0.00192835	3.00274
11744503_x_at	57035	RSRP1	arginine and serine rich protein 1	-0.201587	8.38494	-5.74045	1.95191e-05	0.00192835	3.00195
11719344_a_at	467	ATF3	activating transcription factor 3	0.248643	8.34456	5.73538	1.97258e-05	0.00194392	2.9918
11719308_a_at	83937	RASSF4	Ras association domain family member 4	0.304846	10.2943	5.73333	1.981e-05	0.00194738	2.98769
11721626_a_at	23157	2022-09-06	septin 6	0.266115	9.31341	5.72873	2.00001e-05	0.0019612	2.97849
11757584_s_at	22862	FNDC3A	fibronectin type III domain containing 3A	-0.198102	7.88033	-5.72395	2.01997e-05	0.00197588	2.96892
11722287_a_at	148867	SLC30A7	solute carrier family 30 member 7	-0.258771	8.17228	-5.71617	2.0529e-05	0.00200315	2.95333
11745442_x_at	10097	ACTR2	ARP2 actin related protein 2 homolog	-0.328788	10.2311	-5.71071	2.07634e-05	0.00202104	2.94239
11732193_a_at	4291	MLF1	myeloid leukemia factor 1	0.217501	6.5988	5.70934	2.08228e-05	0.00202185	2.93963
11737944_x_at	6696	SPP1	secreted phosphoprotein 1	-0.781309	10.3976	-5.70669	2.0938e-05	0.00202807	2.93431
11718376_s_at	11091	WDR5	WD repeat domain 5	-0.25058	10.0847	-5.70489	2.10163e-05	0.00203069	2.93071
11759909_x_at	352954	GATS	GATS, stromal antigen 3 opposite strand	0.260859	6.36296	5.70089	2.1192e-05	0.00203988	2.92269
11755148_a_at	23312	DMXL2	Dmx like 2	-0.256613	5.38713	-5.70038	2.12145e-05	0.00203988	2.92167
11752515_a_at	4953	ODC1	ornithine decarboxylase 1	-0.232018	11.4943	-5.69484	2.14605e-05	0.00205854	2.91055
11756775_a_at	57542	KLHL42	kelch like family member 42	-0.229823	8.35509	-5.68989	2.16828e-05	0.0020736	2.90062
11717678_at	60370	AVPI1	arginine vasopressin induced 1	0.270772	7.78168	5.68881	2.17318e-05	0.0020736	2.89844
11731288_a_at	8932	MBD2	methyl-CpG binding domain protein 2	-0.311292	8.00733	-5.68685	2.18208e-05	0.0020736	2.8945
11732382_a_at	9712	USP6NL	USP6 N-terminal like	-0.221968	6.73029	-5.686	2.18596e-05	0.0020736	2.89279
11721573_a_at	94	ACVRL1	activin A receptor like type 1	0.226564	8.21895	5.68556	2.18792e-05	0.0020736	2.89193
11719361_a_at	55719	SLF2	SMC5-SMC6 complex localization factor 2	-0.339305	6.07065	-5.6831	2.19916e-05	0.00207928	2.88698
11729922_a_at	5973	RENBP	renin binding protein	0.431494	8.33361	5.67939	2.21625e-05	0.00208373	2.87952
11722627_at	23325	WASHC4	WASH complex subunit 4	-0.226484	6.6114	-5.67929	2.21669e-05	0.00208373	2.87933
11722381_a_at	54957	TXNL4B	thioredoxin like 4B	-0.224184	6.63482	-5.67716	2.22659e-05	0.00208373	2.87503
11746679_a_at	10250	SRRM1	serine and arginine repetitive matrix 1	-0.250046	8.05149	-5.67519	2.23573e-05	0.00208373	2.87109
11748850_a_at	2323	FLT3LG	fms related tyrosine kinase 3 ligand	0.220659	6.70929	5.67492	2.23697e-05	0.00208373	2.87055
11737690_a_at	7784	ZP3	zona pellucida glycoprotein 3	0.181148	8.11542	5.67469	2.23804e-05	0.00208373	2.87009
11743470_a_at	23001	WDFY3	WD repeat and FYVE domain containing 3	-0.300742	7.3726	-5.67413	2.24068e-05	0.00208373	2.86895
11760144_x_at	3134	HLA-F	major histocompatibility complex, class I, F	0.309527	7.53732	5.66987	2.26066e-05	0.00209457	2.86039
11726168_at	5241	PGR	progesterone receptor	0.239506	6.74982	5.66939	2.26291e-05	0.00209457	2.85943
11738625_a_at	246213	SLC17A8	solute carrier family 17 member 8	0.212552	5.2447	5.66665	2.27591e-05	0.00209901	2.85391
11723156_a_at	4046	LSP1	lymphocyte-specific protein 1	-0.721823	7.61056	-5.66537	2.28199e-05	0.00209901	2.85134
11729989_a_at	773	CACNA1A	calcium voltage-gated channel subunit alpha1 A	0.307628	7.66013	5.66358	2.29051e-05	0.00209901	2.84775
11757519_x_at	822	CAPG	capping actin protein, gelsolin like	0.218813	13.1476	5.66222	2.29704e-05	0.00209901	2.845
11750022_a_at	254251	LCORL	ligand dependent nuclear receptor corepressor like	0.268034	7.25866	5.66199	2.29811e-05	0.00209901	2.84455
11720504_s_at	51560	RAB6B	RAB6B, member RAS oncogene family	0.218468	7.15188	5.6617	2.2995e-05	0.00209901	2.84397
11749610_a_at	965	CD58	CD58 molecule	-0.247699	10.1425	-5.65999	2.30771e-05	0.00210166	2.84053
11725169_at	79817	MOB3B	MOB kinase activator 3B	0.244846	5.24997	5.6576	2.31925e-05	0.00210733	2.83572
11721409_a_at	8576	STK16	serine/threonine kinase 16	0.20708	10.2875	5.64895	2.36152e-05	0.00213961	2.81831
11755943_x_at	7431	VIM	vimentin	-0.222611	13.5148	-5.64812	2.36559e-05	0.00213961	2.81665
11716347_a_at	9813	EFCAB14	EF-hand calcium binding domain 14	-0.272223	7.36872	-5.64284	2.39182e-05	0.00215841	2.80601
11721994_s_at	9246	UBE2L6	ubiquitin conjugating enzyme E2 L6	0.238827	10.4954	5.64053	2.4034e-05	0.00216394	2.80135
11744142_a_at	6301	SARS	seryl-tRNA synthetase	0.237228	11.5369	5.63704	2.42097e-05	0.00217481	2.79433
11749793_a_at	307	ANXA4	annexin A4	-0.213992	13.153	-5.63532	2.42971e-05	0.00217772	2.79086
11748657_a_at	55760	DHX32	DEAH-box helicase 32 (putative)	0.232844	8.70415	5.63303	2.44137e-05	0.0021786	2.78624
11740416_at	675	BRCA2	BRCA2, DNA repair associated	-0.255782	7.23865	-5.63261	2.44347e-05	0.0021786	2.78541
11726344_at	10223	GPA33	glycoprotein A33	0.273392	7.60004	5.63189	2.44719e-05	0.0021786	2.78394
11722030_a_at	9690	UBE3C	ubiquitin protein ligase E3C	-0.204374	8.21802	-5.6264	2.47542e-05	0.00219288	2.77288
11732311_a_at	81573	ANKRD13C	ankyrin repeat domain 13C	-0.238551	7.62462	-5.62605	2.47725e-05	0.00219288	2.77217
11760304_at	5930	RBBP6	RB binding protein 6, ubiquitin ligase	0.17855	6.628	5.62555	2.47983e-05	0.00219288	2.77117
11740489_at	5601	MAPK9	mitogen-activated protein kinase 9	-0.343933	6.71799	-5.62089	2.50411e-05	0.00220521	2.76177
11729955_x_at	2272	FHIT	fragile histidine triad	0.268895	6.78585	5.61954	2.5112e-05	0.00220521	2.75905
11729575_a_at	7494	XBP1	X-box binding protein 1	0.200176	12.6177	5.61905	2.51376e-05	0.00220521	2.75806
11715478_a_at	7037	TFRC	transferrin receptor	-0.389102	7.74245	-5.61816	2.51843e-05	0.00220521	2.75627
11746917_s_at	728113	ANXA8L1	annexin A8 like 1	0.402505	7.5183	5.61707	2.52418e-05	0.00220521	2.75407
11745264_a_at	5887	RAD23B	RAD23 homolog B, nucleotide excision repair protein	-0.243585	9.48347	-5.6165	2.52717e-05	0.00220521	2.75293
11741506_x_at	9315	NREP	neuronal regeneration related protein	-0.256695	11.8197	-5.61242	2.54884e-05	0.00221545	2.74469
11754202_a_at	822	CAPG	capping actin protein, gelsolin like	0.202356	13.4785	5.61189	2.55166e-05	0.00221545	2.74363
11734412_at	129025	ZNF280A	zinc finger protein 280A	0.369197	6.93418	5.61016	2.56095e-05	0.00221545	2.74012
11734736_a_at	84188	FAR1	fatty acyl-CoA reductase 1	-0.316087	7.66106	-5.60963	2.56376e-05	0.00221545	2.73907
11725021_at	91522	COL23A1	collagen type XXIII alpha 1 chain	0.313164	8.63223	5.60905	2.56687e-05	0.00221545	2.7379
11743439_at	57537	SORCS2	sortilin related VPS10 domain containing receptor 2	0.351249	5.76796	5.6052	2.58763e-05	0.00222851	2.73013
11743286_at	23220	DTX4	deltex E3 ubiquitin ligase 4	-0.323053	7.47098	-5.60398	2.59425e-05	0.00222937	2.72766
11745007_s_at	6383	SDC2	syndecan 2	-0.339548	11.2222	-5.59955	2.61845e-05	0.00224254	2.71871
11727180_a_at	10745	PHTF1	putative homeodomain transcription factor 1	-0.282317	8.87685	-5.59784	2.62783e-05	0.00224254	2.71526
11733348_s_at	29883	CNOT7	CCR4-NOT transcription complex subunit 7	-0.246492	8.53121	-5.5969	2.63299e-05	0.00224254	2.71337
11758208_s_at	10365	KLF2	Kruppel like factor 2	0.508257	11.1835	5.59675	2.63382e-05	0.00224254	2.71306
11716509_a_at	10327	AKR1A1	aldo-keto reductase family 1 member A1	0.238037	10.7395	5.59602	2.63788e-05	0.00224254	2.71158
11717305_a_at	10974	ADIRF	adipogenesis regulatory factor	0.240591	6.76499	5.58975	2.6727e-05	0.00225436	2.69893
11756820_a_at	3434	IFIT1	interferon induced protein with tetratricopeptide repeats 1	-0.384991	7.56271	-5.58906	2.67659e-05	0.00225436	2.69753
11728022_a_at	55076	TMEM45A	transmembrane protein 45A	-0.331019	11.6326	-5.58885	2.67778e-05	0.00225436	2.6971
11745543_x_at	84962	AJUBA	ajuba LIM protein	0.696495	9.04956	5.58583	2.69479e-05	0.00225436	2.69099
11740051_at	92235	DUSP27	dual specificity phosphatase 27 (putative)	0.414665	6.17414	5.58573	2.69534e-05	0.00225436	2.69079
11752586_a_at	126526	C19orf47	chromosome 19 open reading frame 47	0.250434	6.23585	5.58551	2.69657e-05	0.00225436	2.69036
11745457_a_at	821	CANX	calnexin	-0.21416	10.5517	-5.58472	2.70103e-05	0.00225436	2.68876
11737808_s_at	5129	CDK18	cyclin dependent kinase 18	0.278325	8.29578	5.58466	2.70135e-05	0.00225436	2.68865
11719542_a_at	94104	PAXBP1	PAX3 and PAX7 binding protein 1	-0.212329	8.52484	-5.58437	2.703e-05	0.00225436	2.68806
11725578_at	57673	BEND3	BEN domain containing 3	-0.241512	6.30091	-5.58298	2.71091e-05	0.0022562	2.68524
11727562_at	116236	ABHD15	abhydrolase domain containing 15	-0.213421	9.41223	-5.58061	2.72439e-05	0.00225628	2.68045
11754191_x_at	9295	SRSF11	serine and arginine rich splicing factor 11	-0.248678	9.49388	-5.58041	2.72552e-05	0.00225628	2.68005
11745051_a_at	2892	GRIA3	glutamate ionotropic receptor AMPA type subunit 3	0.318057	6.13428	5.57952	2.73062e-05	0.00225628	2.67825
11754190_a_at	9295	SRSF11	serine and arginine rich splicing factor 11	-0.24128	10.1939	-5.57897	2.73377e-05	0.00225628	2.67714
11758442_s_at	5926	ARID4A	AT-rich interaction domain 4A	-0.247314	8.43475	-5.57744	2.74255e-05	0.00225881	2.67405
11720619_a_at	148223	C19orf25	chromosome 19 open reading frame 25	-0.185585	9.01236	-5.5755	2.75376e-05	0.00226334	2.67011
11737038_at	255809	C19orf38	chromosome 19 open reading frame 38	0.290462	8.44188	5.57348	2.76544e-05	0.00226457	2.66603
11716538_x_at	26099	SZRD1	SUZ RNA binding domain containing 1	-0.208053	8.67977	-5.57224	2.77263e-05	0.00226457	2.66353
11736262_at	83729	INHBE	inhibin beta E subunit	0.484569	7.69073	5.57179	2.77526e-05	0.00226457	2.66261
11756615_x_at	6472	SHMT2	serine hydroxymethyltransferase 2	0.247672	11.621	5.5713	2.77812e-05	0.00226457	2.66162
11715627_x_at	217	ALDH2	aldehyde dehydrogenase 2 family (mitochondrial)	0.19857	11.1657	5.56964	2.7878e-05	0.00226779	2.65826
11732971_at	5273	SERPINB10	serpin family B member 10	0.38758	8.27083	5.56341	2.82444e-05	0.00229289	2.64566
11746142_a_at	81856	ZNF611	zinc finger protein 611	-0.330238	6.97807	-5.55977	2.84612e-05	0.00230577	2.63829
11744007_s_at	55193	PBRM1	polybromo 1	-0.217572	8.16952	-5.55531	2.8729e-05	0.00232271	2.62925
11737606_s_at	220929	ZNF438	zinc finger protein 438	0.211448	10.2195	5.55412	2.88005e-05	0.00232375	2.62686
11752119_x_at	26503	SLC17A5	solute carrier family 17 member 5	0.228983	9.09021	5.54979	2.90636e-05	0.00234021	2.61808
11746312_x_at	284695	ZNF326	zinc finger protein 326	-0.203313	7.93219	-5.54487	2.93654e-05	0.00235972	2.60812
11717338_a_at	1523	CUX1	cut like homeobox 1	0.217782	9.04917	5.53672	2.98726e-05	0.00239561	2.5916
11744094_x_at	1917	EEF1A2	eukaryotic translation elongation factor 1 alpha 2	0.265682	9.27722	5.53114	3.02245e-05	0.00241618	2.5803
11751496_a_at	9113	LATS1	large tumor suppressor kinase 1	-0.222835	5.98676	-5.53073	3.0251e-05	0.00241618	2.57945
11727889_a_at	8372	HYAL3	hyaluronoglucosaminidase 3	-0.285642	9.18524	-5.52566	3.05746e-05	0.00243711	2.56918
11759985_at	153396	TMEM161B	transmembrane protein 161B	0.2172	5.11066	5.52402	3.06803e-05	0.00244029	2.56586
11736583_a_at	55521	TRIM36	tripartite motif containing 36	-0.266799	7.68031	-5.52313	3.07377e-05	0.00244029	2.56405
11728966_s_at	90333	ZNF468	zinc finger protein 468	-0.439557	6.39848	-5.52079	3.08893e-05	0.00244056	2.5593
11732398_a_at	284695	ZNF326	zinc finger protein 326	-0.201141	9.06496	-5.51912	3.09983e-05	0.00244056	2.55591
11738664_at	8590	OR6A2	olfactory receptor family 6 subfamily A member 2	0.22821	5.37713	5.51834	3.1049e-05	0.00244056	2.55433
11736602_at	83990	BRIP1	BRCA1 interacting protein C-terminal helicase 1	-0.294482	5.59502	-5.51829	3.10525e-05	0.00244056	2.55422
11729509_at	23769	FLRT1	fibronectin leucine rich transmembrane protein 1	0.388341	8.83205	5.51792	3.10765e-05	0.00244056	2.55347
11729382_a_at	26289	AK5	adenylate kinase 5	0.306186	7.04889	5.51716	3.11263e-05	0.00244056	2.55193
11731407_x_at	3437	IFIT3	interferon induced protein with tetratricopeptide repeats 3	-0.294244	8.4888	-5.51646	3.11724e-05	0.00244056	2.5505
11748702_x_at	307	ANXA4	annexin A4	-0.204932	13.5653	-5.51125	3.15155e-05	0.00246256	2.53994
11742934_s_at	25886	POC1A	POC1 centriolar protein A	0.183568	9.99956	5.51023	3.15834e-05	0.00246301	2.53786
11739149_a_at	25939	SAMHD1	SAM and HD domain containing deoxynucleoside triphosphate triphosphohydrolase 1	-0.235848	8.82344	-5.50569	3.18868e-05	0.00248179	2.52864
11748798_a_at	118788	PIK3AP1	phosphoinositide-3-kinase adaptor protein 1	-0.226812	8.30097	-5.50432	3.19787e-05	0.00248405	2.52586
11748131_a_at	3964	LGALS8	galectin 8	-0.527485	6.07835	-5.50181	3.2148e-05	0.00249232	2.52077
11737744_a_at	254050	LRRC43	leucine rich repeat containing 43	0.199921	6.10472	5.4985	3.23731e-05	0.00249341	2.51403
11761119_x_at	56904	SH3GLB2	SH3 domain containing GRB2 like, endophilin B2	0.211467	7.34324	5.49811	3.23993e-05	0.00249341	2.51325
11736656_a_at	11245	GPR176	G protein-coupled receptor 176	0.331307	5.00364	5.49757	3.24367e-05	0.00249341	2.51214
11741545_x_at	80204	FBXO11	F-box protein 11	-0.206057	7.45315	-5.49722	3.24606e-05	0.00249341	2.51143
11759402_s_at	1462	VCAN	versican	-0.614179	5.63432	-5.49698	3.24768e-05	0.00249341	2.51095
11720994_x_at	6348	CCL3	C-C motif chemokine ligand 3	0.513839	8.37281	5.49517	3.26011e-05	0.00249812	2.50726
11760934_x_at	158160	HSD17B7P2	hydroxysteroid 17-beta dehydrogenase 7 pseudogene 2	-0.353994	6.79955	-5.49265	3.27744e-05	0.00250655	2.50215
11722626_at	23325	WASHC4	WASH complex subunit 4	-0.181656	8.6499	-5.4883	3.30763e-05	0.00251561	2.4933
11759602_a_at	57035	RSRP1	arginine and serine rich protein 1	-0.529707	6.63278	-5.48771	3.31175e-05	0.00251561	2.4921
11733148_a_at	307	ANXA4	annexin A4	-0.175971	13.4067	-5.48753	3.31297e-05	0.00251561	2.49174
11746689_a_at	55603	FAM46A	family with sequence similarity 46 member A	-0.327037	8.65272	-5.48728	3.31469e-05	0.00251561	2.49124
11750843_x_at	1187	CLCNKA	chloride voltage-gated channel Ka	0.181468	7.98616	5.48563	3.32627e-05	0.00251957	2.48788
11757598_s_at	23075	SWAP70	SWAP switching B-cell complex subunit 70	0.249303	8.8892	5.48268	3.34701e-05	0.00253044	2.48188
11753545_x_at	5893	RAD52	RAD52 homolog, DNA repair protein	-0.287913	5.21016	-5.47797	3.38036e-05	0.00254282	2.47231
11744093_a_at	1917	EEF1A2	eukaryotic translation elongation factor 1 alpha 2	0.28515	9.14217	5.4777	3.38229e-05	0.00254282	2.47176
11731171_a_at	342035	GLDN	gliomedin	0.414063	5.68103	5.47766	3.38264e-05	0.00254282	2.47166
11727661_a_at	84000	TMPRSS13	transmembrane protease, serine 13	0.247403	6.28851	5.47273	3.41798e-05	0.00256106	2.46163
11733162_a_at	9051	PSTPIP1	proline-serine-threonine phosphatase interacting protein 1	0.201462	9.246	5.4719	3.42397e-05	0.00256106	2.45994
11716945_s_at	5756	TWF1	twinfilin actin binding protein 1	-0.26756	6.4087	-5.47157	3.42629e-05	0.00256106	2.45929
11736100_a_at	2629	GBA	glucosylceramidase beta	-0.285898	9.18657	-5.4664	3.46387e-05	0.00257569	2.44876
11719329_x_at	211	ALAS1	5'-aminolevulinate synthase 1	0.289677	10.659	5.46521	3.47257e-05	0.00257569	2.44634
11726916_at	353189	SLCO4C1	solute carrier organic anion transporter family member 4C1	-0.564899	6.98224	-5.4641	3.48073e-05	0.00257569	2.44407
11748043_s_at	387893	KMT5A	lysine methyltransferase 5A	-0.227166	8.30806	-5.46393	3.48198e-05	0.00257569	2.44373
11745845_a_at	29922	NME7	NME/NM23 family member 7	-0.254802	9.00057	-5.46311	3.48798e-05	0.00257569	2.44207
11727901_a_at	3257	HPS1	HPS1, biogenesis of lysosomal organelles complex 3 subunit 1	-0.214055	9.47321	-5.46303	3.48856e-05	0.00257569	2.4419
11751639_a_at	2969	GTF2I	general transcription factor IIi	-0.317625	5.67716	-5.46265	3.49138e-05	0.00257569	2.44112
11757407_x_at	2192	FBLN1	fibulin 1	0.223566	6.43067	5.46125	3.50172e-05	0.00257851	2.43827
11760241_a_at	6502	SKP2	S-phase kinase associated protein 2	-0.261497	6.18892	-5.45815	3.5247e-05	0.00259035	2.43196
11755721_a_at	534	ATP6V1G2	ATPase H+ transporting V1 subunit G2	0.300951	6.32526	5.45732	3.53087e-05	0.00259035	2.43027
11721230_a_at	222389	BEND7	BEN domain containing 7	0.24702	7.60353	5.45593	3.54127e-05	0.00259318	2.42743
11720236_a_at	84148	KAT8	lysine acetyltransferase 8	0.225386	10.3672	5.45266	3.56582e-05	0.00260634	2.42076
11725356_a_at	56952	PRTFDC1	phosphoribosyl transferase domain containing 1	0.221144	8.93285	5.45135	3.57566e-05	0.00260679	2.4181
11739761_a_at	9071	CLDN10	claudin 10	0.274704	5.10566	5.45083	3.5796e-05	0.00260679	2.41704
11734708_at	643155	SMIM15	small integral membrane protein 15	-0.38954	5.63456	-5.44729	3.60648e-05	0.00262155	2.40982
11731749_at	254122	SNX32	sorting nexin 32	0.191902	8.09849	5.43524	3.69946e-05	0.00268421	2.38526
11751689_a_at	10020	GNE	glucosamine (UDP-N-acetyl)-2-epimerase/N-acetylmannosamine kinase	-0.368479	5.38156	-5.43387	3.71014e-05	0.00268704	2.38247
11731118_x_at	51054	PLEKHA8P1	pleckstrin homology domain containing A8 pseudogene 1	-0.230408	8.8957	-5.43096	3.73302e-05	0.00269868	2.37654
11732849_x_at	153768	PRELID2	PRELI domain containing 2	-0.212672	7.26944	-5.42877	3.75037e-05	0.00270575	2.37206
11747147_a_at	5519	PPP2R1B	protein phosphatase 2 scaffold subunit Abeta	-0.196347	8.8296	-5.428	3.75647e-05	0.00270575	2.37049
11749827_a_at	1536	CYBB	cytochrome b-245 beta chain	-0.33765	6.56345	-5.42509	3.77967e-05	0.00271374	2.36455
11751203_a_at	54680	ZNHIT6	zinc finger HIT-type containing 6	-0.336676	5.47767	-5.42489	3.78127e-05	0.00271374	2.36414
11747596_a_at	9053	MAP7	microtubule associated protein 7	-0.303775	5.38993	-5.42324	3.79446e-05	0.00271829	2.36078
11745074_a_at	2941	GSTA4	glutathione S-transferase alpha 4	0.291949	7.66644	5.421	3.81247e-05	0.00272626	2.35621
11763192_a_at	284161	GDPD1	glycerophosphodiester phosphodiesterase domain containing 1	0.238059	6.28042	5.41732	3.84225e-05	0.00273153	2.3487
11744905_x_at	5004	ORM1	orosomucoid 1	0.298621	5.54893	5.41702	3.84472e-05	0.00273153	2.34808
11748397_x_at	7289	TULP3	tubby like protein 3	-0.281877	7.8725	-5.41635	3.85017e-05	0.00273153	2.34671
11757025_s_at	5176	SERPINF1	serpin family F member 1	0.188197	11.4789	5.41621	3.85127e-05	0.00273153	2.34644
11720036_a_at	835	CASP2	caspase 2	-0.41111	6.4246	-5.41584	3.85432e-05	0.00273153	2.34567
11754458_a_at	84519	ACRBP	acrosin binding protein	0.203811	7.75153	5.41439	3.86617e-05	0.00273504	2.34271
11755730_x_at	6696	SPP1	secreted phosphoprotein 1	-0.752127	10.4877	-5.40637	3.93229e-05	0.00277686	2.32634
11756375_x_at	51513	ETV7	ETS variant 7	0.170275	6.75351	5.40393	3.95264e-05	0.00277745	2.32136
11715617_a_at	55819	RNF130	ring finger protein 130	-0.2405	10.084	-5.40342	3.95695e-05	0.00277745	2.32031
11736947_a_at	55713	ZNF334	zinc finger protein 334	0.184294	4.97715	5.40316	3.95909e-05	0.00277745	2.31979
11751085_a_at	2629	GBA	glucosylceramidase beta	-0.277208	8.95013	-5.40291	3.96118e-05	0.00277745	2.31928
11745713_a_at	157313	CDCA2	cell division cycle associated 2	-0.427482	6.75071	-5.39999	3.98578e-05	0.0027864	2.3133
11759824_a_at	11024	LILRA1	leukocyte immunoglobulin like receptor A1	-0.238378	5.13199	-5.39973	3.98801e-05	0.0027864	2.31276
11723182_at	246175	CNOT6L	CCR4-NOT transcription complex subunit 6 like	-0.236912	5.30063	-5.3949	4.02898e-05	0.00281007	2.30289
11750131_a_at	2245	FGD1	FYVE, RhoGEF and PH domain containing 1	0.239223	5.57545	5.382	4.14055e-05	0.00288281	2.27653
11761349_x_at	7168	TPM1	tropomyosin 1 (alpha)	-0.325102	8.6144	-5.3803	4.15554e-05	0.00288818	2.27304
11756471_a_at	84879	MFSD2A	major facilitator superfamily domain containing 2A	0.207468	12.323	5.37913	4.16582e-05	0.00289025	2.27065
11751716_a_at	92400	RBM18	RNA binding motif protein 18	-0.179079	9.73531	-5.37747	4.18052e-05	0.00289528	2.26725
11735623_a_at	5698	PSMB9	proteasome subunit beta 9	0.161079	10.284	5.37629	4.191e-05	0.00289528	2.26484
11727629_at	321	APBA2	amyloid beta precursor protein binding family A member 2	0.29583	8.39162	5.37525	4.20022e-05	0.00289528	2.26272
11732376_a_at	55296	TBC1D19	TBC1 domain family member 19	-0.197107	6.96631	-5.37456	4.20637e-05	0.00289528	2.2613
11743426_s_at	10768	AHCYL1	adenosylhomocysteinase like 1	0.258906	10.5012	5.37312	4.21928e-05	0.00289528	2.25834
11759804_x_at	10016	PDCD6	programmed cell death 6	-0.24808	7.41802	-5.3727	4.22304e-05	0.00289528	2.25748
11756807_a_at	8737	RIPK1	receptor interacting serine/threonine kinase 1	-0.185538	7.204	-5.37234	4.22627e-05	0.00289528	2.25675
11721410_s_at	8576	STK16	serine/threonine kinase 16	0.184689	7.03665	5.37175	4.23154e-05	0.00289528	2.25554
11744227_at	28992	MACROD1	MACRO domain containing 1	0.199408	7.6286	5.36852	4.26057e-05	0.00290727	2.24894
11731679_x_at	56975	FAM20C	FAM20C, golgi associated secretory pathway kinase	0.260491	10.6022	5.36817	4.26375e-05	0.00290727	2.24822
11720666_at	10492	SYNCRIP	synaptotagmin binding cytoplasmic RNA interacting protein	-0.277279	10.8248	-5.36602	4.28322e-05	0.00291417	2.24382
11750818_a_at	158219	TTC39B	tetratricopeptide repeat domain 39B	0.640493	6.3165	5.36544	4.28857e-05	0.00291417	2.24262
11754370_x_at	84958	SYTL1	synaptotagmin like 1	0.271492	10.3581	5.36272	4.31331e-05	0.00292596	2.23707
11748907_a_at	5920	RARRES3	retinoic acid receptor responder 3	0.247829	7.17013	5.36025	4.33602e-05	0.00293634	2.232
11758622_s_at	439921	MXRA7	matrix remodeling associated 7	0.240758	11.6608	5.35635	4.37205e-05	0.00295087	2.22401
11757449_a_at	122509	IFI27L1	interferon alpha inducible protein 27 like 1	0.170316	10.1423	5.35594	4.37585e-05	0.00295087	2.22317
11747918_a_at	55833	UBAP2	ubiquitin associated protein 2	-0.287135	5.76147	-5.35551	4.37983e-05	0.00295087	2.22229
11744372_a_at	5635	PRPSAP1	phosphoribosyl pyrophosphate synthetase associated protein 1	0.181582	9.78267	5.35375	4.39627e-05	0.00295692	2.21867
11733739_a_at	146712	B3GNTL1	UDP-GlcNAc:betaGal beta-1,3-N-acetylglucosaminyltransferase like 1	0.212482	9.89206	5.3514	4.41824e-05	0.00296563	2.21386
11723438_s_at	50808	AK3	adenylate kinase 3	0.160156	12.1409	5.35076	4.42418e-05	0.00296563	2.21256
11725746_a_at	26207	PITPNC1	phosphatidylinositol transfer protein, cytoplasmic 1	0.342836	7.86868	5.34735	4.45635e-05	0.00298214	2.20557
11721634_x_at	27346	TMEM97	transmembrane protein 97	-0.299936	9.11425	-5.34554	4.47356e-05	0.00298861	2.20185
11721560_a_at	23382	AHCYL2	adenosylhomocysteinase like 2	0.219596	7.0119	5.34467	4.48183e-05	0.00298909	2.20007
11715948_at	115207	KCTD12	potassium channel tetramerization domain containing 12	-0.438495	7.29458	-5.3425	4.50251e-05	0.00299784	2.19562
11719457_s_at	10640	EXOC5	exocyst complex component 5	-0.283463	8.33275	-5.32974	4.62621e-05	0.00306126	2.16945
11756766_x_at	972	CD74	CD74 molecule	0.25984	11.6253	5.32963	4.62732e-05	0.00306126	2.16922
11735220_at	23566	LPAR3	lysophosphatidic acid receptor 3	-0.257093	5.98541	-5.32946	4.629e-05	0.00306126	2.16887
11743406_x_at	201895	SMIM14	small integral membrane protein 14	0.373224	7.34771	5.32895	4.63396e-05	0.00306126	2.16784
11745609_x_at	9948	WDR1	WD repeat domain 1	-0.300218	9.13585	-5.3287	4.6364e-05	0.00306126	2.16733
11747286_a_at	91137	SLC25A46	solute carrier family 25 member 46	-0.211295	7.77855	-5.32691	4.65415e-05	0.00306787	2.16364
11756563_a_at	1102	RCBTB2	RCC1 and BTB domain containing protein 2	-0.328087	6.80212	-5.32351	4.68787e-05	0.00308057	2.15667
11741505_s_at	9315	NREP	neuronal regeneration related protein	-0.282024	11.8523	-5.3234	4.68897e-05	0.00308057	2.15644
11744410_a_at	81551	STMN4	stathmin 4	0.324421	5.10097	5.31688	4.75445e-05	0.00311687	2.14305
11731135_a_at	1241	LTB4R	leukotriene B4 receptor	0.263014	8.35918	5.31612	4.76209e-05	0.00311687	2.1415
11738457_a_at	284756	C20orf197	chromosome 20 open reading frame 197	-0.374916	6.06433	-5.31556	4.76783e-05	0.00311687	2.14034
11754497_a_at	63894	VIPAS39	VPS33B interacting protein, apical-basolateral polarity regulator, spe-39 homolog	0.201778	9.33753	5.31463	4.77723e-05	0.00311787	2.13844
11730306_at	7014	TERF2	telomeric repeat binding factor 2	0.190869	10.1689	5.30558	4.87014e-05	0.00317328	2.11984
11755564_x_at	6349	CCL3L1	C-C motif chemokine ligand 3 like 1	0.401213	9.08425	5.30408	4.88562e-05	0.00317768	2.11677
11745338_a_at	5866	RAB3IL1	RAB3A interacting protein like 1	0.275673	8.25761	5.30338	4.89293e-05	0.00317768	2.11533
11746823_a_at	83937	RASSF4	Ras association domain family member 4	0.213665	10.2183	5.30148	4.91276e-05	0.00318426	2.11143
11728603_a_at	137075	CLDN23	claudin 23	-0.215164	7.42892	-5.30087	4.91913e-05	0.00318426	2.11017
11759044_a_at	154807	VKORC1L1	vitamin K epoxide reductase complex subunit 1 like 1	-0.246263	6.74865	-5.29938	4.9348e-05	0.00318919	2.1071
11743378_a_at	51199	NIN	ninein	-0.241637	7.24663	-5.29614	4.96895e-05	0.00320226	2.10044
11722788_a_at	2022	ENG	endoglin	0.252	9.35111	5.29592	4.9712e-05	0.00320226	2.10001
11743000_at	9308	CD83	CD83 molecule	0.332361	7.92976	5.29506	4.98039e-05	0.00320297	2.09823
11742899_a_at	8545	CGGBP1	CGG triplet repeat binding protein 1	-0.229823	8.92612	-5.29311	5.00112e-05	0.00321109	2.09421
11744276_a_at	822	CAPG	capping actin protein, gelsolin like	0.217271	12.4469	5.29223	5.01045e-05	0.00321188	2.09241
11726749_a_at	9329	GTF3C4	general transcription factor IIIC subunit 4	-0.208356	7.84362	-5.29001	5.03424e-05	0.00321726	2.08784
11751302_a_at	5756	TWF1	twinfilin actin binding protein 1	-0.287415	5.43042	-5.28993	5.03509e-05	0.00321726	2.08768
11733539_a_at	727957	MROH1	maestro heat like repeat family member 1	-0.235099	8.50221	-5.28912	5.04377e-05	0.00321762	2.08601
11721291_a_at	2152	F3	coagulation factor III, tissue factor	-0.4927	9.426	-5.28635	5.07358e-05	0.00323143	2.08032
11725771_at	166968	MIER3	MIER family member 3	-0.202008	7.59545	-5.28174	5.12365e-05	0.00325808	2.07084
11753150_x_at	10659	CELF2	CUGBP Elav-like family member 2	-0.3116	9.12406	-5.27682	5.17766e-05	0.00328715	2.06072
11716937_a_at	26471	NUPR1	nuclear protein 1, transcriptional regulator	0.469823	10.0662	5.27546	5.19271e-05	0.00328718	2.05791
11752196_s_at	2022	ENG	endoglin	0.246147	9.6546	5.27531	5.19431e-05	0.00328718	2.05762
11719313_a_at	63901	FAM111A	family with sequence similarity 111 member A	-0.234234	7.89704	-5.27422	5.20643e-05	0.0032896	2.05536
11719858_a_at	8289	ARID1A	AT-rich interaction domain 1A	-0.194707	11.1094	-5.27266	5.22378e-05	0.00329531	2.05215
11753813_s_at	64783	RBM15	RNA binding motif protein 15	-0.239037	9.61109	-5.2713	5.23897e-05	0.00329963	2.04935
11715489_a_at	10857	PGRMC1	progesterone receptor membrane component 1	-0.287966	8.59884	-5.27033	5.24983e-05	0.00330122	2.04735
11750299_a_at	3597	IL13RA1	interleukin 13 receptor subunit alpha 1	-0.27466	7.3162	-5.26544	5.30481e-05	0.00332601	2.03729
11739378_a_at	140890	SREK1	splicing regulatory glutamic acid and lysine rich protein 1	-0.24848	8.95483	-5.26533	5.30604e-05	0.00332601	2.03706
11721143_a_at	4288	MKI67	marker of proliferation Ki-67	-0.232375	9.94327	-5.26295	5.33307e-05	0.00333657	2.03216
11750167_a_at	824	CAPN2	calpain 2	-0.211923	9.91296	-5.26126	5.35223e-05	0.00333657	2.02869
11721641_a_at	10486	CAP2	CAP, adenylate cyclase-associated protein, 2 (yeast)	0.298396	5.72518	5.26114	5.35361e-05	0.00333657	2.02845
11715873_a_at	56944	OLFML3	olfactomedin like 3	-0.304789	6.97362	-5.26088	5.35657e-05	0.00333657	2.02791
11745394_x_at	23037	PDZD2	PDZ domain containing 2	0.269099	5.62535	5.25801	5.38946e-05	0.00335179	2.022
11751502_a_at	60386	SLC25A19	solute carrier family 25 member 19	-0.232616	9.61445	-5.25651	5.40675e-05	0.00335727	2.01891
11739800_a_at	80124	VCPIP1	valosin containing protein interacting protein 1	-0.3308	8.36909	-5.25529	5.42091e-05	0.00336079	2.01638
11722410_at	51809	GALNT7	polypeptide N-acetylgalactosaminyltransferase 7	-0.16593	9.04909	-5.25156	5.46415e-05	0.00337365	2.00871
11727034_at	9060	PAPSS2	3'-phosphoadenosine 5'-phosphosulfate synthase 2	-0.379188	7.7129	-5.25152	5.46471e-05	0.00337365	2.00861
11749508_a_at	5069	PAPPA	pappalysin 1	0.222474	5.85357	5.2513	5.46719e-05	0.00337365	2.00817
11750441_a_at	4001	LMNB1	lamin B1	-0.237566	10.2001	-5.24614	5.5277e-05	0.00340424	1.99754
11732531_s_at	90634	N4BP2L1	NEDD4 binding protein 2 like 1	0.295994	8.62462	5.24561	5.53395e-05	0.00340424	1.99645
11761864_a_at	29766	TMOD3	tropomodulin 3	-0.178084	5.14282	-5.24266	5.56898e-05	0.00342047	1.99036
11732759_at	202309	GAPT	GRB2 binding adaptor protein, transmembrane	-0.176543	11.1396	-5.24153	5.58247e-05	0.00342346	1.98802
11742287_a_at	79094	CHAC1	ChaC glutathione specific gamma-glutamylcyclotransferase 1	0.326554	8.38092	5.24073	5.592e-05	0.003424	1.98637
11722080_s_at	54793	KCTD9	potassium channel tetramerization domain containing 9	-0.40994	5.73342	-5.2396	5.60543e-05	0.00342693	1.98406
11739539_a_at	5295	PIK3R1	phosphoinositide-3-kinase regulatory subunit 1	-0.218121	10.3684	-5.23589	5.65004e-05	0.00344887	1.9764
11726731_a_at	55109	AGGF1	angiogenic factor with G-patch and FHA domains 1	-0.179981	8.29968	-5.23385	5.67472e-05	0.00345861	1.97219
11757580_x_at	51035	UBXN1	UBX domain protein 1	0.184242	11.8118	5.23033	5.71751e-05	0.00347674	1.96494
11728864_at	9837	GINS1	GINS complex subunit 1	-0.295974	6.69853	-5.22977	5.72433e-05	0.00347674	1.96379
11724768_s_at	2212	FCGR2A	Fc fragment of IgG receptor IIa	-0.301836	7.10644	-5.22925	5.73079e-05	0.00347674	1.9627
11730482_a_at	407	ARR3	arrestin 3	0.248825	5.85286	5.22509	5.78196e-05	0.00350242	1.95411
11755947_x_at	134147	CMBL	carboxymethylenebutenolidase homolog	0.21323	6.68292	5.22269	5.81166e-05	0.00351504	1.94917
11728711_a_at	84901	NFATC2IP	nuclear factor of activated T-cells 2 interacting protein	-0.180881	9.27226	-5.22178	5.8229e-05	0.00351646	1.9473
11719812_a_at	55652	SLC48A1	solute carrier family 48 member 1	0.250544	6.66467	5.22104	5.83216e-05	0.00351669	1.94577
11738050_a_at	255426	RASGEF1C	RasGEF domain family member 1C	0.258069	5.46351	5.21858	5.86284e-05	0.00352982	1.9407
11747537_x_at	6472	SHMT2	serine hydroxymethyltransferase 2	0.241133	12.023	5.21346	5.92738e-05	0.00356326	1.93013
11749551_a_at	8732	RNGTT	RNA guanylyltransferase and 5'-phosphatase	-0.317882	6.12071	-5.21068	5.96274e-05	0.00357466	1.92438
11759512_x_at	54883	CWC25	CWC25 spliceosome associated protein homolog	-0.220393	7.64173	-5.21055	5.96439e-05	0.00357466	1.92411
11744962_a_at	116969	ART5	ADP-ribosyltransferase 5	0.223934	5.80668	5.20728	6.00629e-05	0.00359434	1.91735
11754606_a_at	7184	HSP90B1	heat shock protein 90 beta family member 1	-0.306329	9.54774	-5.20383	6.05079e-05	0.00361272	1.91022
11723685_a_at	55603	FAM46A	family with sequence similarity 46 member A	-0.24007	8.99785	-5.20316	6.05937e-05	0.00361272	1.90885
11755428_a_at	51426	POLK	DNA polymerase kappa	-0.193551	8.15906	-5.20278	6.06436e-05	0.00361272	1.90806
11745206_x_at	5887	RAD23B	RAD23 homolog B, nucleotide excision repair protein	-0.206956	7.95528	-5.20057	6.09308e-05	0.00362438	1.9035
11750031_a_at	51084	CRYL1	crystallin lambda 1	0.229828	8.37832	5.1996	6.10572e-05	0.00362645	1.9015
11755370_x_at	9256	TSPOAP1	TSPO associated protein 1	-0.274887	6.47468	-5.198	6.12669e-05	0.00362996	1.89818
11731924_a_at	283518	KCNRG	potassium channel regulator	-0.255907	6.06784	-5.19775	6.12995e-05	0.00362996	1.89767
11745071_a_at	79921	TCEAL4	transcription elongation factor A like 4	0.15264	11.4624	5.19582	6.15539e-05	0.00363625	1.89367
11744035_x_at	140467	ZNF358	zinc finger protein 358	0.18625	8.61933	5.19417	6.17707e-05	0.00363625	1.89027
11722145_a_at	57695	USP37	ubiquitin specific peptidase 37	-0.306073	6.75697	-5.19405	6.17872e-05	0.00363625	1.89002
11739033_a_at	10097	ACTR2	ARP2 actin related protein 2 homolog	-0.261197	10.121	-5.19403	6.17896e-05	0.00363625	1.88998
11755223_a_at	80853	KDM7A	lysine demethylase 7A	0.412992	6.05864	5.1932	6.18993e-05	0.00363625	1.88827
11730230_a_at	7073	TIAL1	TIA1 cytotoxic granule associated RNA binding protein like 1	-0.213481	10.2459	-5.19277	6.19565e-05	0.00363625	1.88737
11748789_a_at	79616	CCNJL	cyclin J like	0.2857	5.54361	5.19185	6.20783e-05	0.00363801	1.88548
11739696_s_at	3899	AFF3	AF4/FMR2 family member 3	-0.25086	9.55927	-5.19052	6.22548e-05	0.00364296	1.88274
11755141_a_at	93589	CACNA2D4	calcium voltage-gated channel auxiliary subunit alpha2delta 4	0.272578	9.47426	5.18821	6.25637e-05	0.00365388	1.87796
11733262_a_at	10659	CELF2	CUGBP Elav-like family member 2	-0.228062	10.0481	-5.18752	6.2657e-05	0.00365388	1.87652
11741518_x_at	2213	FCGR2B	Fc fragment of IgG receptor IIb	-0.561331	6.30947	-5.18706	6.27181e-05	0.00365388	1.87557
11732479_a_at	3684	ITGAM	integrin subunit alpha M	-0.380207	8.44356	-5.18586	6.28792e-05	0.00365789	1.8731
11755594_a_at	112802	KRT71	keratin 71	0.255504	5.99541	5.18488	6.30122e-05	0.00366025	1.87106
11749510_a_at	25939	SAMHD1	SAM and HD domain containing deoxynucleoside triphosphate triphosphohydrolase 1	-0.18698	10.2885	-5.17917	6.37863e-05	0.00369741	1.85926
11723360_x_at	5871	MAP4K2	mitogen-activated protein kinase kinase kinase kinase 2	0.212158	8.17187	5.17879	6.38386e-05	0.00369741	1.85847
11728110_at	23426	GRIP1	glutamate receptor interacting protein 1	0.463387	5.75629	5.17756	6.40066e-05	0.00370173	1.85593
11745890_x_at	26118	WSB1	WD repeat and SOCS box containing 1	-0.219933	10.4968	-5.17573	6.4258e-05	0.0037059	1.85215
11737548_a_at	56135	PCDHAC1	protocadherin alpha subfamily C, 1	0.165921	5.58734	5.17503	6.43542e-05	0.0037059	1.8507
11727876_at	1536	CYBB	cytochrome b-245 beta chain	-0.364043	6.86253	-5.175	6.43593e-05	0.0037059	1.85063
11759016_at	10905	MAN1A2	mannosidase alpha class 1A member 2	-0.260535	7.72135	-5.17203	6.4769e-05	0.00372408	1.8445
11745504_a_at	4354	MPP1	membrane palmitoylated protein 1	0.20217	9.55772	5.16899	6.51925e-05	0.00374299	1.8382
11755207_a_at	4907	NT5E	5'-nucleotidase ecto	0.25948	5.43791	5.1682	6.53035e-05	0.00374394	1.83656
11739822_a_at	144402	CPNE8	copine 8	-0.305197	7.54105	-5.16695	6.54791e-05	0.00374858	1.83397
11750559_x_at	51199	NIN	ninein	-0.221283	7.30897	-5.16626	6.5576e-05	0.00374871	1.83254
11738435_x_at	972	CD74	CD74 molecule	0.242603	11.226	5.1655	6.56824e-05	0.00374938	1.83097
11723885_at	256302	NATD1	N-acetyltransferase domain containing 1	0.27426	7.93243	5.1648	6.57809e-05	0.00374961	1.82952
11751570_a_at	51338	MS4A4A	membrane spanning 4-domains A4A	-0.267271	10.2978	-5.15821	6.67172e-05	0.00378551	1.81587
11729942_at	148534	TMEM56	transmembrane protein 56	0.309671	6.61674	5.1573	6.68466e-05	0.00378551	1.814
11721491_a_at	2203	FBP1	fructose-bisphosphatase 1	0.247564	8.03452	5.15721	6.68594e-05	0.00378551	1.81382
11752085_a_at	80000	GREB1L	growth regulation by estrogen in breast cancer 1 like	0.218558	5.87022	5.15696	6.68963e-05	0.00378551	1.81329
11743957_a_at	5269	SERPINB6	serpin family B member 6	0.240766	9.37822	5.1566	6.69476e-05	0.00378551	1.81254
11722888_s_at	133418	EMB	embigin	-0.163791	13.2749	-5.15634	6.69841e-05	0.00378551	1.81202
11760444_x_at	3107	HLA-C	major histocompatibility complex, class I, C	0.160598	13.0075	5.15155	6.76767e-05	0.00381632	1.80208
11718043_a_at	9440	MED17	mediator complex subunit 17	-0.240031	9.68821	-5.15123	6.7722e-05	0.00381632	1.80144
11717630_s_at	26128	KIF1BP	KIF1 binding protein	-0.234571	8.73081	-5.15014	6.78817e-05	0.00381989	1.79916
11728190_s_at	7852	CXCR4	C-X-C motif chemokine receptor 4	-0.437775	8.32475	-5.14912	6.80293e-05	0.00382186	1.79706
11744068_x_at	348	APOE	apolipoprotein E	0.207391	7.5307	5.14817	6.81681e-05	0.00382186	1.79509
11736689_at	56165	TDRD1	tudor domain containing 1	0.220867	5.12751	5.1477	6.82367e-05	0.00382186	1.79412
11733733_a_at	51611	DPH5	diphthamide biosynthesis 5	0.264343	8.14431	5.14725	6.83026e-05	0.00382186	1.79319
11748175_x_at	284325	C19orf54	chromosome 19 open reading frame 54	0.19941	10.2494	5.14567	6.85355e-05	0.00382948	1.7899
11759231_at	9132	KCNQ4	potassium voltage-gated channel subfamily Q member 4	0.266823	8.82504	5.1442	6.87521e-05	0.00383618	1.78685
11746946_a_at	55109	AGGF1	angiogenic factor with G-patch and FHA domains 1	-0.279714	7.95688	-5.14096	6.92308e-05	0.00385723	1.78015
11721241_at	116448	OLIG1	oligodendrocyte transcription factor 1	-0.25011	8.60334	-5.14033	6.93241e-05	0.00385723	1.77885
11720243_x_at	6948	TCN2	transcobalamin 2	0.233934	7.01484	5.13827	6.9632e-05	0.0038658	1.77457
11749735_a_at	79029	SPATA5L1	spermatogenesis associated 5 like 1	-0.223878	6.80361	-5.13799	6.96734e-05	0.0038658	1.774
11717414_a_at	64223	MLST8	MTOR associated protein, LST8 homolog	0.391508	10.71	5.13605	6.99649e-05	0.0038659	1.76997
11730264_a_at	81610	FAM83D	family with sequence similarity 83 member D	-0.176095	9.48762	-5.1358	7.00022e-05	0.0038659	1.76945
11727340_a_at	57621	ZBTB2	zinc finger and BTB domain containing 2	-0.207761	8.1832	-5.1357	7.00165e-05	0.0038659	1.76925
11739503_at	19	ABCA1	ATP binding cassette subfamily A member 1	0.272556	8.29456	5.13538	7.00655e-05	0.0038659	1.76858
11729619_at	1183	CLCN4	chloride voltage-gated channel 4	0.211199	6.94612	5.13465	7.01746e-05	0.00386653	1.76707
11750370_a_at	3842	TNPO1	transportin 1	-0.391189	7.26753	-5.13346	7.03547e-05	0.00387107	1.7646
11722964_a_at	9949	AMMECR1	Alport syndrome, mental retardation, midface hypoplasia and elliptocytosis chromosomal region gene 1	-0.274193	9.82034	-5.13215	7.05531e-05	0.00387191	1.76188
11725484_a_at	84925	DIRC2	disrupted in renal carcinoma 2	0.25478	7.17561	5.13206	7.05655e-05	0.00387191	1.76171
11753041_a_at	2997	GYS1	glycogen synthase 1	-0.256409	6.1909	-5.13075	7.07648e-05	0.00387748	1.75898
11746324_a_at	51100	SH3GLB1	SH3 domain containing GRB2 like, endophilin B1	-0.17238	9.91778	-5.12999	7.08805e-05	0.00387846	1.75741
11747280_x_at	1719	DHFR	dihydrofolate reductase	-0.253347	8.93675	-5.1238	7.18281e-05	0.00392489	1.74458
11725286_s_at	203286	ANKS6	ankyrin repeat and sterile alpha motif domain containing 6	0.232883	8.16464	5.1213	7.22149e-05	0.00394059	1.73939
11744560_s_at	90410	IFT20	intraflagellar transport 20	0.16331	9.74491	5.11972	7.24609e-05	0.00394857	1.73611
11715766_a_at	1843	DUSP1	dual specificity phosphatase 1	0.262364	6.58801	5.11808	7.27158e-05	0.00395669	1.73272
11745123_a_at	440104	TMEM198B	transmembrane protein 198B (pseudogene)	0.181432	7.0819	5.11748	7.28096e-05	0.00395669	1.73147
11744277_x_at	822	CAPG	capping actin protein, gelsolin like	0.215182	12.7502	5.11216	7.36467e-05	0.00399669	1.72043
11735810_at	51146	A4GNT	alpha-1,4-N-acetylglucosaminyltransferase	0.171772	6.18285	5.11073	7.38738e-05	0.00400054	1.71745
11743106_a_at	1660	DHX9	DExH-box helicase 9	-0.340319	7.92929	-5.1081	7.4293e-05	0.00400054	1.71199
11743743_a_at	23250	ATP11A	ATPase phospholipid transporting 11A	-0.196349	6.87449	-5.10772	7.43527e-05	0.00400054	1.71121
11717202_x_at	56901	NDUFA4L2	NDUFA4, mitochondrial complex associated like 2	0.294904	7.86852	5.10747	7.43933e-05	0.00400054	1.71069
11742017_a_at	11213	IRAK3	interleukin 1 receptor associated kinase 3	-0.216965	7.6972	-5.10668	7.45195e-05	0.00400054	1.70905
11728687_at	94081	SFXN1	sideroflexin 1	-0.230158	9.31814	-5.10651	7.45461e-05	0.00400054	1.7087
11747726_s_at	29091	STXBP6	syntaxin binding protein 6	0.287562	6.58296	5.10623	7.45911e-05	0.00400054	1.70812
11717045_a_at	717	C2	complement C2	0.242774	7.0952	5.10616	7.46022e-05	0.00400054	1.70798
11734527_a_at	9400	RECQL5	RecQ like helicase 5	-0.224075	6.74714	-5.10592	7.46415e-05	0.00400054	1.70747
11722987_a_at	84225	ZMYND15	zinc finger MYND-type containing 15	0.225096	6.82361	5.10538	7.47275e-05	0.00400054	1.70636
11718978_x_at	824	CAPN2	calpain 2	-0.191024	11.2647	-5.10412	7.4931e-05	0.00400603	1.70373
11743834_a_at	222194	RSBN1L	round spermatid basic protein 1 like	-0.180526	8.06936	-5.10249	7.51941e-05	0.00401468	1.70034
11723390_a_at	7464	CORO2A	coronin 2A	0.20901	8.77436	5.10038	7.55349e-05	0.00402744	1.69598
11723721_a_at	57606	SLAIN2	SLAIN motif family member 2	-0.221561	7.73231	-5.099	7.57593e-05	0.00403398	1.69311
11719099_at	51015	ISOC1	isochorismatase domain containing 1	-0.277176	9.49937	-5.09631	7.62e-05	0.004052	1.68751
11749587_x_at	2212	FCGR2A	Fc fragment of IgG receptor IIa	-0.327252	9.20051	-5.09541	7.63478e-05	0.00405376	1.68564
11723481_a_at	7072	TIA1	TIA1 cytotoxic granule associated RNA binding protein	-0.243735	7.7	-5.09443	7.65078e-05	0.00405376	1.68361
11722357_a_at	34	ACADM	acyl-CoA dehydrogenase, C-4 to C-12 straight chain	-0.283898	9.48073	-5.09423	7.65401e-05	0.00405376	1.68321
11730162_s_at	6535	SLC6A8	solute carrier family 6 member 8	-0.838027	10.0149	-5.09204	7.6902e-05	0.00406236	1.67865
11737350_x_at	442582	STAG3L2	stromal antigen 3-like 2 (pseudogene)	-0.288073	10.2652	-5.09201	7.69075e-05	0.00406236	1.67858
11717774_a_at	58473	PLEKHB1	pleckstrin homology domain containing B1	0.212948	5.89635	5.09034	7.71847e-05	0.00407157	1.67511
11756430_a_at	26301	GBGT1	globoside alpha-1,3-N-acetylgalactosaminyltransferase 1 (FORS blood group)	0.21453	10.4325	5.08956	7.73129e-05	0.00407291	1.6735
11753440_x_at	2629	GBA	glucosylceramidase beta	-0.242539	8.98376	-5.08806	7.75626e-05	0.00408064	1.67039
11743739_a_at	2908	NR3C1	nuclear receptor subfamily 3 group C member 1	-0.181912	9.19474	-5.08391	7.82591e-05	0.00410666	1.66175
11756270_x_at	8502	PKP4	plakophilin 4	-0.204107	8.04464	-5.08388	7.82645e-05	0.00410666	1.66169
11743497_at	650	BMP2	bone morphogenetic protein 2	-0.303022	6.5606	-5.08316	7.83845e-05	0.00410752	1.66021
11726594_at	1522	CTSZ	cathepsin Z	-0.195191	11.0692	-5.08111	7.87315e-05	0.00411624	1.65594
11756818_a_at	197135	PATL2	PAT1 homolog 2	0.217371	7.38085	5.08067	7.88072e-05	0.00411624	1.65501
11757480_x_at	3429	IFI27	interferon alpha inducible protein 27	-0.21435	7.49929	-5.08034	7.88628e-05	0.00411624	1.65433
11732147_a_at	847	CAT	catalase	-0.234838	10.4437	-5.07925	7.90471e-05	0.00412043	1.65207
11729674_a_at	83932	SPRTN	SprT-like N-terminal domain	-0.205689	6.55163	-5.07567	7.96594e-05	0.00414689	1.64462
11746079_a_at	113	ADCY7	adenylate cyclase 7	-0.245113	8.70239	-5.07426	7.9901e-05	0.00415402	1.6417
11716084_at	23451	SF3B1	splicing factor 3b subunit 1	-0.154139	11.6474	-5.0723	8.02394e-05	0.00416614	1.63761
11733831_s_at	64395	GMCL1	germ cell-less, spermatogenesis associated 1	-0.24972	7.02652	-5.0713	8.04121e-05	0.00416964	1.63554
11726299_x_at	3964	LGALS8	galectin 8	-0.289653	8.74899	-5.07061	8.05308e-05	0.00417034	1.63411
11729353_a_at	4012	LNPEP	leucyl and cystinyl aminopeptidase	-0.281129	6.87335	-5.06894	8.08218e-05	0.00417995	1.63063
11745764_a_at	22872	SEC31A	SEC31 homolog A, COPII coat complex component	-0.36053	6.41619	-5.06482	8.15409e-05	0.00421164	1.62207
11719324_x_at	5728	PTEN	phosphatase and tensin homolog	-0.595704	7.55905	-5.06182	8.20701e-05	0.00422812	1.61582
11724840_at	5586	PKN2	protein kinase N2	-0.306547	6.71267	-5.0618	8.20736e-05	0.00422812	1.61578
11750973_a_at	211	ALAS1	5'-aminolevulinate synthase 1	0.217614	10.828	5.0567	8.29797e-05	0.00426812	1.60518
11745439_x_at	54496	PRMT7	protein arginine methyltransferase 7	0.198632	9.46203	5.05622	8.30655e-05	0.00426812	1.60418
11726157_at	139886	SPIN4	spindlin family member 4	-0.237306	6.30843	-5.05471	8.3337e-05	0.00427197	1.60103
11736783_s_at	80223	RAB11FIP1	RAB11 family interacting protein 1	-0.322081	8.54667	-5.05432	8.3407e-05	0.00427197	1.60021
11721326_at	57415	C3orf14	chromosome 3 open reading frame 14	-0.238748	10.6707	-5.054	8.34639e-05	0.00427197	1.59956
11728227_a_at	11152	WDR45	WD repeat domain 45	0.174902	9.5162	5.05332	8.35859e-05	0.0042727	1.59814
11754959_a_at	205	AK4	adenylate kinase 4	-0.319717	8.75428	-5.05123	8.39631e-05	0.00428645	1.5938
11716728_s_at	7168	TPM1	tropomyosin 1 (alpha)	-0.333439	9.94627	-5.04438	8.52128e-05	0.00434465	1.57952
11721721_a_at	4439	MSH5	mutS homolog 5	0.18466	9.23411	5.03885	8.62339e-05	0.00439095	1.56802
11748841_a_at	25939	SAMHD1	SAM and HD domain containing deoxynucleoside triphosphate triphosphohydrolase 1	-0.243891	9.43053	-5.03827	8.63426e-05	0.00439095	1.5668
11721753_a_at	79868	ALG13	ALG13, UDP-N-acetylglucosaminyltransferase subunit	-0.258084	9.94394	-5.03674	8.6627e-05	0.00439413	1.56362
11744216_at	90416	C15orf57	chromosome 15 open reading frame 57	0.170704	10.5212	5.03674	8.66271e-05	0.00439413	1.56362
11744630_a_at	91775	NXPE3	neurexophilin and PC-esterase domain family member 3	-0.271545	7.33648	-5.03502	8.69494e-05	0.00440484	1.56004
11717445_a_at	1725	DHPS	deoxyhypusine synthase	0.19048	11.0814	5.03441	8.70644e-05	0.00440504	1.55876
11742050_a_at	8539	API5	apoptosis inhibitor 5	-0.27423	6.81716	-5.03324	8.72841e-05	0.00441052	1.55632
11759611_at	54065	SMIM11A	small integral membrane protein 11A	0.188672	7.40368	5.03237	8.74475e-05	0.00441288	1.55452
11717169_a_at	26133	TRPC4AP	transient receptor potential cation channel subfamily C member 4 associated protein	0.177482	9.59206	5.03181	8.75536e-05	0.00441288	1.55335
11747756_x_at	3860	KRT13	keratin 13	0.194805	6.02219	5.02694	8.84774e-05	0.00445001	1.54321
11746384_s_at	253260	RICTOR	RPTOR independent companion of MTOR complex 2	-0.305304	7.35421	-5.02675	8.85149e-05	0.00445001	1.5428
11724527_x_at	81889	FAHD1	fumarylacetoacetate hydrolase domain containing 1	-0.205778	7.69327	-5.02586	8.86841e-05	0.00445286	1.54095
11718422_s_at	57820	CCNB1IP1	cyclin B1 interacting protein 1	0.251555	12.27	5.0251	8.88295e-05	0.00445452	1.53937
11751837_a_at	3308	HSPA4	heat shock protein family A (Hsp70) member 4	-0.411069	7.4515	-5.02325	8.91861e-05	0.00446202	1.5355
11739436_a_at	51780	KDM3B	lysine demethylase 3B	-0.160698	9.08835	-5.02262	8.93075e-05	0.00446202	1.53419
11726437_a_at	152189	CMTM8	CKLF like MARVEL transmembrane domain containing 8	0.200229	6.87687	5.02257	8.9317e-05	0.00446202	1.53409
11756571_a_at	5663	PSEN1	presenilin 1	-0.187464	9.19196	-5.02095	8.96287e-05	0.00446439	1.53072
11758123_a_at	89848	FCHSD1	FCH and double SH3 domains 1	0.193626	8.62287	5.02072	8.96735e-05	0.00446439	1.53024
11725987_a_at	4323	MMP14	matrix metallopeptidase 14	0.242729	9.07666	5.02057	8.97025e-05	0.00446439	1.52993
11726750_a_at	9329	GTF3C4	general transcription factor IIIC subunit 4	-0.218649	8.27236	-5.01979	8.98541e-05	0.00446633	1.52829
11758889_a_at	55603	FAM46A	family with sequence similarity 46 member A	-0.298691	9.19953	-5.01808	9.0186e-05	0.00447371	1.52473
11756674_s_at	55342	STRBP	spermatid perinuclear RNA binding protein	0.166386	10.2593	5.01786	9.02285e-05	0.00447371	1.52428
11722846_at	54926	UBE2R2	ubiquitin conjugating enzyme E2 R2	0.267487	10.2256	5.01518	9.07529e-05	0.00449261	1.51868
11753001_a_at	5468	PPARG	peroxisome proliferator activated receptor gamma	0.361888	6.89627	5.01475	9.08366e-05	0.00449261	1.51779
11726465_a_at	57413	TMIGD3	transmembrane and immunoglobulin domain containing 3	-0.270474	7.58446	-5.01261	9.12573e-05	0.00450428	1.51333
11734357_a_at	100271715	ARHGEF33	Rho guanine nucleotide exchange factor 33	0.335879	5.59542	5.01239	9.12999e-05	0.00450428	1.51287
11733796_s_at	1827	RCAN1	regulator of calcineurin 1	0.177643	8.89494	5.00964	9.18443e-05	0.00452047	1.50713
11740037_a_at	111	ADCY5	adenylate cyclase 5	0.231992	5.49878	5.00958	9.18563e-05	0.00452047	1.50701
11749755_a_at	163049	ZNF791	zinc finger protein 791	-0.24639	7.52383	-5.00852	9.20665e-05	0.00452133	1.5048
11763997_a_at	133396	IL31RA	interleukin 31 receptor A	0.220814	6.02042	5.00732	9.23059e-05	0.00452133	1.50229
11748996_a_at	23369	PUM2	pumilio RNA binding family member 2	-0.175179	8.24635	-5.00731	9.23073e-05	0.00452133	1.50227
11742961_s_at	131583	FAM43A	family with sequence similarity 43 member A	-0.305778	9.6967	-5.00719	9.23303e-05	0.00452133	1.50203
11746195_x_at	100288142	NBPF20	NBPF member 20	-0.215494	8.35471	-5.00517	9.27347e-05	0.00452824	1.49781
11717800_a_at	22809	ATF5	activating transcription factor 5	0.326361	10.5701	5.00485	9.27981e-05	0.00452824	1.49715
11752094_a_at	1982	EIF4G2	eukaryotic translation initiation factor 4 gamma 2	-0.204705	11.5057	-5.00477	9.28143e-05	0.00452824	1.49698
11717932_at	29110	TBK1	TANK binding kinase 1	-0.209935	7.36221	-5.00161	9.34505e-05	0.00455367	1.49038
11721755_at	79868	ALG13	ALG13, UDP-N-acetylglucosaminyltransferase subunit	-0.270975	9.58389	-5.00091	9.35911e-05	0.00455492	1.48893
11756980_s_at	9956	HS3ST2	heparan sulfate-glucosamine 3-sulfotransferase 2	0.27019	5.31838	4.99635	9.45172e-05	0.00459435	1.47942
11719017_a_at	865	CBFB	core-binding factor beta subunit	-0.232181	8.72329	-4.99373	9.50555e-05	0.00461485	1.47393
11762996_x_at	10730	YME1L1	YME1 like 1 ATPase	0.289984	6.74694	4.99273	9.52612e-05	0.00461667	1.47185
11721955_at	64864	RFX7	regulatory factor X7	-0.290454	5.02936	-4.99241	9.53261e-05	0.00461667	1.47119
11717006_a_at	84271	POLDIP3	DNA polymerase delta interacting protein 3	-0.20857	7.59883	-4.99159	9.54944e-05	0.00461918	1.46949
11729645_x_at	493869	GPX8	glutathione peroxidase 8 (putative)	0.409515	6.86835	4.99079	9.56602e-05	0.00462155	1.46781
11723102_at	59345	GNB4	G protein subunit beta 4	-0.272588	5.92879	-4.98664	9.65229e-05	0.0046522	1.45914
11732338_a_at	84148	KAT8	lysine acetyltransferase 8	0.204583	10.0316	4.9861	9.66358e-05	0.0046522	1.45801
11724345_at	3676	ITGA4	integrin subunit alpha 4	-0.28733	7.32579	-4.98581	9.66963e-05	0.0046522	1.4574
11740059_a_at	64147	KIF9	kinesin family member 9	0.164767	6.56613	4.98496	9.68724e-05	0.0046522	1.45565
11728203_a_at	26227	PHGDH	phosphoglycerate dehydrogenase	0.367317	13.2843	4.98473	9.69211e-05	0.0046522	1.45516
11759938_a_at	55846	ITFG2	integrin alpha FG-GAP repeat containing 2	-0.393614	5.68743	-4.98436	9.69991e-05	0.0046522	1.45438
11756729_a_at	10106	CTDSP2	CTD small phosphatase 2	-0.21393	8.14975	-4.98297	9.72898e-05	0.00465556	1.45149
11750505_a_at	5778	PTPN7	protein tyrosine phosphatase, non-receptor type 7	-0.226173	9.07277	-4.9825	9.73899e-05	0.00465556	1.4505
11715512_s_at	80762	NDFIP1	Nedd4 family interacting protein 1	0.248675	8.36352	4.98235	9.74218e-05	0.00465556	1.45018
11748371_a_at	57404	CYP20A1	cytochrome P450 family 20 subfamily A member 1	-0.223653	7.65888	-4.98159	9.75812e-05	0.00465621	1.4486
11760004_at	100508226	LOC100508226	HHSL751	0.2099	6.16955	4.98083	9.77422e-05	0.00465621	1.44701
11753218_a_at	94104	PAXBP1	PAX3 and PAX7 binding protein 1	-0.200574	5.6088	-4.98061	9.7788e-05	0.00465621	1.44656
11717913_at	1036	CDO1	cysteine dioxygenase type 1	-0.203076	7.09392	-4.97993	9.79322e-05	0.00465748	1.44514
11721873_at	3433	IFIT2	interferon induced protein with tetratricopeptide repeats 2	-0.355164	6.23768	-4.9738	9.92382e-05	0.00470655	1.43234
11732433_s_at	2710	GK	glycerol kinase	-0.244274	7.5678	-4.97324	9.93598e-05	0.00470655	1.43116
11722514_a_at	414328	IDNK	IDNK, gluconokinase	0.246662	6.68057	4.97293	9.9426e-05	0.00470655	1.43051
11761114_x_at	1646	AKR1C2	aldo-keto reductase family 1 member C2	0.321651	6.90652	4.97287	9.94392e-05	0.00470655	1.43038
11731314_x_at	94104	PAXBP1	PAX3 and PAX7 binding protein 1	-0.206365	6.20256	-4.97138	9.97597e-05	0.00471609	1.42728
11724499_at	4242	MFNG	MFNG O-fucosylpeptide 3-beta-N-acetylglucosaminyltransferase	0.242114	9.28709	4.97063	9.99222e-05	0.00471814	1.4257
11745298_s_at	55846	ITFG2	integrin alpha FG-GAP repeat containing 2	-0.155498	6.58462	-4.96986	0.000100088	0.00472033	1.4241
11719202_a_at	729967	MORN2	MORN repeat containing 2	-0.244307	7.97678	-4.96873	0.000100334	0.00472504	1.42173
11746311_a_at	284695	ZNF326	zinc finger protein 326	-0.204382	7.92565	-4.9683	0.000100426	0.00472504	1.42084
11736082_a_at	51512	GTSE1	G2 and S-phase expressed 1	-0.262803	8.37086	-4.96653	0.000100811	0.00473754	1.41714
11747986_a_at	6760	SS18	SS18, nBAF chromatin remodeling complex subunit	-0.241322	8.20806	-4.96528	0.000101085	0.00474475	1.41453
11743742_at	23250	ATP11A	ATPase phospholipid transporting 11A	-0.229371	8.37807	-4.96374	0.000101421	0.00475049	1.41132
11723591_at	84230	LRRC8C	leucine rich repeat containing 8 family member C	-0.283294	9.92296	-4.96317	0.000101548	0.00475049	1.41011
11745747_x_at	10768	AHCYL1	adenosylhomocysteinase like 1	0.194515	9.81142	4.96308	0.000101567	0.00475049	1.40993
11759629_a_at	10730	YME1L1	YME1 like 1 ATPase	0.568922	7.52078	4.96086	0.000102057	0.0047537	1.40529
11729517_a_at	84146	ZNF644	zinc finger protein 644	-0.191838	9.04841	-4.96059	0.000102115	0.0047537	1.40473
11750907_x_at	5810	RAD1	RAD1 checkpoint DNA exonuclease	-0.204676	9.24693	-4.96036	0.000102166	0.0047537	1.40425
11750979_a_at	222487	ADGRG3	adhesion G protein-coupled receptor G3	0.217575	6.80297	4.96033	0.000102174	0.0047537	1.40418
11734517_at	3060	HCRT	hypocretin neuropeptide precursor	0.164329	7.17876	4.96005	0.000102235	0.0047537	1.4036
11728945_x_at	7940	LST1	leukocyte specific transcript 1	0.298241	12.9581	4.959	0.000102467	0.00475552	1.40141
11726136_a_at	286527	TMSB15B	thymosin beta 15B	-0.218873	8.92226	-4.95794	0.000102702	0.00475552	1.39919
11726148_a_at	23262	PPIP5K2	diphosphoinositol pentakisphosphate kinase 2	-0.231714	8.24293	-4.95774	0.000102747	0.00475552	1.39877
11730991_a_at	5610	EIF2AK2	eukaryotic translation initiation factor 2 alpha kinase 2	-0.168913	9.53101	-4.95771	0.000102755	0.00475552	1.3987
11717986_a_at	341	APOC1	apolipoprotein C1	0.266723	11.9604	4.95644	0.000103038	0.00476305	1.39605
11737796_a_at	57650	KIAA1524	KIAA1524	-0.226261	5.81358	-4.95585	0.000103167	0.00476349	1.39483
11764149_s_at	80824	DUSP16	dual specificity phosphatase 16	0.396714	6.24945	4.9526	0.000103897	0.0047901	1.38802
11730807_x_at	11118	BTN3A2	butyrophilin subfamily 3 member A2	0.210445	8.73786	4.95166	0.000104108	0.0047901	1.38606
11752508_a_at	92906	HNRNPLL	heterogeneous nuclear ribonucleoprotein L like	-0.177759	9.75027	-4.95133	0.000104183	0.0047901	1.38537
11747769_x_at	3853	KRT6A	keratin 6A	0.203383	5.69695	4.95113	0.000104227	0.0047901	1.38496
11720708_a_at	5468	PPARG	peroxisome proliferator activated receptor gamma	0.339972	6.98996	4.94824	0.000104881	0.00481026	1.37891
11733884_a_at	55635	DEPDC1	DEP domain containing 1	-0.26546	8.80187	-4.94802	0.000104933	0.00481026	1.37844
11732426_a_at	9630	GNA14	G protein subunit alpha 14	-0.225094	6.38239	-4.94759	0.00010503	0.00481026	1.37754
11719811_a_at	57761	TRIB3	tribbles pseudokinase 3	0.256911	11.8935	4.943	0.000106078	0.00485263	1.36796
11752341_a_at	2157	F8	coagulation factor VIII	0.225668	6.88551	4.94102	0.000106534	0.00486787	1.36381
11733222_a_at	10683	DLL3	delta like canonical Notch ligand 3	0.156648	6.34498	4.93941	0.000106907	0.00487809	1.36044
11747406_a_at	3065	HDAC1	histone deacetylase 1	-0.193034	10.7408	-4.93872	0.000107065	0.00487809	1.35901
11715374_a_at	811	CALR	calreticulin	-0.377086	8.759	-4.93846	0.000107127	0.00487809	1.35845
11725517_x_at	9619	ABCG1	ATP binding cassette subfamily G member 1	0.231553	5.3075	4.93462	0.00010802	0.00490915	1.35043
11724532_a_at	54930	HAUS4	HAUS augmin like complex subunit 4	0.200468	11.1729	4.93447	0.000108057	0.00490915	1.3501
11731763_s_at	6196	RPS6KA2	ribosomal protein S6 kinase A2	0.474234	7.89986	4.93229	0.000108567	0.00492669	1.34555
11749628_a_at	115703	ARHGAP33	Rho GTPase activating protein 33	0.169269	5.95772	4.92937	0.000109256	0.00494886	1.33944
11744608_a_at	10039	PARP3	poly(ADP-ribose) polymerase family member 3	0.193014	8.03434	4.92916	0.000109306	0.00494886	1.339
11737033_a_at	54946	SLC41A3	solute carrier family 41 member 3	0.164814	9.36785	4.9286	0.00010944	0.00494928	1.33782
11757751_s_at	8829	NRP1	neuropilin 1	-0.215771	6.36905	-4.92668	0.000109895	0.00496419	1.33381
11723147_a_at	89795	NAV3	neuron navigator 3	-0.326261	6.11579	-4.92519	0.000110251	0.00497463	1.33068
11730339_a_at	4091	SMAD6	SMAD family member 6	0.260608	8.84447	4.92451	0.000110413	0.00497577	1.32926
11725520_s_at	3382	ICA1	islet cell autoantigen 1	0.196892	8.11361	4.92403	0.000110528	0.00497577	1.32826
11736772_s_at	9805	SCRN1	secernin 1	0.242255	9.84201	4.92209	0.000110993	0.00499105	1.3242
11756797_a_at	158219	TTC39B	tetratricopeptide repeat domain 39B	0.202093	7.01002	4.9164	0.00011237	0.00503672	1.31229
11755113_a_at	26019	UPF2	UPF2 regulator of nonsense transcripts homolog (yeast)	-0.237945	8.41706	-4.91625	0.000112408	0.00503672	1.31197
11721800_a_at	80218	NAA50	N(alpha)-acetyltransferase 50, NatE catalytic subunit	-0.211762	8.6789	-4.91615	0.000112432	0.00503672	1.31176
11746180_a_at	1604	CD55	CD55 molecule (Cromer blood group)	0.246394	8.32302	4.9158	0.000112518	0.00503672	1.31103
11734801_a_at	26100	WIPI2	WD repeat domain, phosphoinositide interacting 2	0.210333	8.76934	4.9138	0.000113007	0.00504889	1.30683
11717995_x_at	3164	NR4A1	nuclear receptor subfamily 4 group A member 1	0.259248	7.89056	4.91365	0.000113044	0.00504889	1.30651
11743469_a_at	23001	WDFY3	WD repeat and FYVE domain containing 3	-0.258154	8.07883	-4.91262	0.000113295	0.00505439	1.30437
11748520_a_at	5778	PTPN7	protein tyrosine phosphatase, non-receptor type 7	-0.236089	8.91013	-4.9116	0.000113547	0.00505767	1.30223
11763382_a_at	8650	NUMB	NUMB, endocytic adaptor protein	-0.395973	6.64157	-4.91115	0.000113657	0.00505767	1.30129
200072_PM_s_at	4670	HNRNPM	heterogeneous nuclear ribonucleoprotein M	-0.185839	12.082	-4.91077	0.000113752	0.00505767	1.30049
11754250_s_at	339005	WHAMMP3	WAS protein homolog associated with actin, golgi membranes and microtubules pseudogene 3	0.218403	7.44576	4.90849	0.000114315	0.00507384	1.29572
11742811_at	6197	RPS6KA3	ribosomal protein S6 kinase A3	-0.285168	8.41988	-4.90736	0.000114595	0.00507384	1.29336
11746421_a_at	54482	TRMT13	tRNA methyltransferase 13 homolog	-0.256116	6.61867	-4.90667	0.000114766	0.00507384	1.29191
11723995_a_at	113263	GLCCI1	glucocorticoid induced 1	-0.287299	7.94064	-4.90608	0.000114915	0.00507384	1.29066
11741085_a_at	334	APLP2	amyloid beta precursor like protein 2	-0.158087	10.8665	-4.90559	0.000115037	0.00507384	1.28963
11716748_at	4299	AFF1	AF4/FMR2 family member 1	-0.275572	7.22214	-4.90551	0.000115055	0.00507384	1.28948
11747219_a_at	51742	ARID4B	AT-rich interaction domain 4B	-0.227137	6.67267	-4.90486	0.00011522	0.00507384	1.2881
11736489_a_at	10608	MXD4	MAX dimerization protein 4	-0.196716	8.91436	-4.9042	0.000115383	0.00507384	1.28673
11763317_x_at	1452	CSNK1A1	casein kinase 1 alpha 1	-0.292825	7.68597	-4.90387	0.000115467	0.00507384	1.28603
11748563_s_at	7905	REEP5	receptor accessory protein 5	-0.183543	10.0652	-4.90309	0.000115663	0.00507384	1.28439
11736397_at	91869	RFT1	RFT1 homolog	0.155366	9.14869	4.90296	0.000115695	0.00507384	1.28412
11756690_x_at	90861	JPT2	Jupiter microtubule associated homolog 2	-0.198187	8.93671	-4.90235	0.000115849	0.00507384	1.28285
11750196_a_at	307	ANXA4	annexin A4	-0.188412	13.9517	-4.90157	0.000116044	0.00507384	1.28122
11756937_s_at	6248	RSC1A1	regulator of solute carriers 1	-0.323628	5.01934	-4.90156	0.000116048	0.00507384	1.28119
11725925_at	4608	MYBPH	myosin binding protein H	-0.211858	9.07111	-4.90111	0.000116161	0.00507384	1.28024
11739021_a_at	103	ADAR	adenosine deaminase, RNA specific	-0.175912	5.9263	-4.90109	0.000116165	0.00507384	1.28021
11742894_a_at	1819	DRG2	developmentally regulated GTP binding protein 2	0.172929	7.92105	4.89957	0.00011655	0.00508505	1.27702
11750442_s_at	4001	LMNB1	lamin B1	-0.21844	10.9363	-4.89549	0.000117584	0.00511331	1.26848
11727777_at	2773	GNAI3	G protein subunit alpha i3	-0.248036	8.7679	-4.89532	0.000117629	0.00511331	1.26811
11720240_at	11013	TMSB15A	thymosin beta 15a	-0.209626	10.2766	-4.89508	0.000117688	0.00511331	1.26763
11736894_x_at	442578	STAG3L3	stromal antigen 3-like 3 (pseudogene)	-0.281714	10.0435	-4.89499	0.000117714	0.00511331	1.26742
11717897_a_at	7803	PTP4A1	protein tyrosine phosphatase type IVA, member 1	-0.235393	10.4616	-4.89419	0.000117917	0.00511655	1.26575
11724993_at	359845	RFLNB	refilin B	-0.193087	11.0101	-4.8931	0.000118197	0.00512306	1.26346
11724723_a_at	3306	HSPA2	heat shock protein family A (Hsp70) member 2	0.221642	7.95917	4.88493	0.000120311	0.00520874	1.24634
11749140_a_at	1102	RCBTB2	RCC1 and BTB domain containing protein 2	-0.318847	7.47277	-4.88445	0.000120436	0.00520874	1.24533
11737986_s_at	89839	ARHGAP11B	Rho GTPase activating protein 11B	-0.226653	9.36833	-4.88344	0.000120701	0.0052145	1.24321
11754378_x_at	5269	SERPINB6	serpin family B member 6	0.168318	10.0934	4.88264	0.00012091	0.00521485	1.24154
11746053_x_at	100996740	LOC100996740	uncharacterized LOC100996740	0.188872	9.38538	4.88222	0.000121021	0.00521485	1.24066
11727495_at	6924	ELOA	elongin A	-0.161843	7.77286	-4.8819	0.000121104	0.00521485	1.23999
11745435_a_at	22890	ZBTB1	zinc finger and BTB domain containing 1	-0.16382	9.29317	-4.87948	0.000121742	0.00523662	1.23492
11734329_at	63923	TNN	tenascin N	0.293612	7.38583	4.87721	0.000122344	0.00525144	1.23015
11760055_at	93107	KCNG4	potassium voltage-gated channel modifier subfamily G member 4	0.317154	5.16606	4.87718	0.000122352	0.00525144	1.23009
11739728_a_at	5965	RECQL	RecQ like helicase	-0.147142	8.12303	-4.87571	0.000122745	0.00525175	1.22699
11718560_at	23186	RCOR1	REST corepressor 1	-0.195958	10.6569	-4.87542	0.00012282	0.00525175	1.2264
11719837_a_at	3964	LGALS8	galectin 8	-0.166128	9.11061	-4.87524	0.00012287	0.00525175	1.22601
11745765_x_at	6925	TCF4	transcription factor 4	-0.228741	7.02413	-4.87516	0.000122889	0.00525175	1.22586
11728659_a_at	90861	JPT2	Jupiter microtubule associated homolog 2	-0.190781	9.93103	-4.86958	0.000124389	0.00531012	1.21414
11746232_a_at	57498	KIDINS220	kinase D interacting substrate 220	-0.188018	10.2615	-4.86874	0.000124616	0.00531408	1.21238
11755297_a_at	55701	ARHGEF40	Rho guanine nucleotide exchange factor 40	-0.17593	8.18394	-4.86767	0.000124906	0.00532072	1.21014
11731743_a_at	1787	TRDMT1	tRNA aspartic acid methyltransferase 1	-0.208526	6.6776	-4.86574	0.00012543	0.0053373	1.20609
11730154_a_at	6296	ACSM3	acyl-CoA synthetase medium-chain family member 3	0.212083	6.14828	4.86148	0.000126597	0.00538118	1.19715
11755942_x_at	284325	C19orf54	chromosome 19 open reading frame 54	0.2028	9.83422	4.86085	0.000126771	0.00538163	1.19582
11740238_a_at	55959	SULF2	sulfatase 2	-0.485123	9.94707	-4.86046	0.000126879	0.00538163	1.19499
11759440_at	2744	GLS	glutaminase	0.196926	8.67505	4.85985	0.000127047	0.005383	1.19372
11724481_a_at	9315	NREP	neuronal regeneration related protein	-0.181343	13.0048	-4.85912	0.000127247	0.00538549	1.1922
11757956_s_at	56952	PRTFDC1	phosphoribosyl transferase domain containing 1	0.207543	8.26535	4.85865	0.000127378	0.00538549	1.19121
11731575_a_at	1486	CTBS	chitobiase	-0.234491	8.67946	-4.85693	0.000127856	0.00539992	1.18759
11750267_x_at	27124	INPP5J	inositol polyphosphate-5-phosphatase J	0.173829	7.15409	4.8554	0.000128281	0.00541163	1.18438
11756970_a_at	1118	CHIT1	chitinase 1	0.164821	6.45857	4.85478	0.000128455	0.00541163	1.18307
11724663_at	144404	TMEM120B	transmembrane protein 120B	0.199037	7.24612	4.85403	0.000128662	0.00541163	1.18151
11716754_a_at	25941	TPGS2	tubulin polyglutamylase complex subunit 2	-0.164798	10.876	-4.85397	0.000128679	0.00541163	1.18139
11741421_s_at	201232	SLC16A13	solute carrier family 16 member 13	0.216843	7.0171	4.85321	0.000128893	0.00541489	1.17978
11759519_a_at	8803	SUCLA2	succinate-CoA ligase ADP-forming beta subunit	-0.236962	8.94724	-4.85217	0.000129184	0.00541566	1.17761
11732601_at	9662	CEP135	centrosomal protein 135	-0.26291	7.76326	-4.85217	0.000129185	0.00541566	1.1776
11725665_at	9653	HS2ST1	heparan sulfate 2-O-sulfotransferase 1	-0.188368	8.92596	-4.85101	0.00012951	0.00542355	1.17517
11760514_x_at	26586	CKAP2	cytoskeleton associated protein 2	-0.241451	6.98069	-4.84931	0.000129989	0.00543787	1.1716
11754328_a_at	54872	PIGG	phosphatidylinositol glycan anchor biosynthesis class G	-0.17596	8.82389	-4.84745	0.000130518	0.00545238	1.16768
11753900_x_at	4502	MT2A	metallothionein 2A	0.197126	12.8174	4.84712	0.000130612	0.00545238	1.16699
11722408_at	51809	GALNT7	polypeptide N-acetylgalactosaminyltransferase 7	-0.227374	7.47735	-4.8445	0.000131357	0.00547772	1.1615
11758943_s_at	205	AK4	adenylate kinase 4	-0.272437	6.61797	-4.84232	0.000131982	0.00549794	1.15691
11746826_a_at	7532	YWHAG	tyrosine 3-monooxygenase/tryptophan 5-monooxygenase activation protein gamma	-0.208983	9.2332	-4.84184	0.000132119	0.00549794	1.1559
11746481_a_at	124446	TMEM219	transmembrane protein 219	0.165265	11.713	4.84067	0.000132456	0.00550616	1.15345
11724422_a_at	2676	GFRA3	GDNF family receptor alpha 3	0.23056	5.86316	4.83949	0.000132796	0.00551116	1.15097
11719729_at	9118	INA	internexin neuronal intermediate filament protein alpha	-0.297049	5.34584	-4.83929	0.000132854	0.00551116	1.15055
11754907_a_at	152006	RNF38	ring finger protein 38	-0.196221	5.8858	-4.83779	0.000133289	0.00551821	1.14739
11719678_a_at	9412	MED21	mediator complex subunit 21	-0.214635	9.00395	-4.83774	0.000133303	0.00551821	1.14729
11719137_a_at	9984	THOC1	THO complex 1	-0.334764	7.84282	-4.83593	0.000133828	0.00553417	1.14349
11724091_s_at	727800	RNF208	ring finger protein 208	0.178022	7.6528	4.83534	0.000133999	0.00553443	1.14226
11730002_x_at	4902	NRTN	neurturin	0.292131	7.79304	4.83495	0.000134114	0.00553443	1.14143
11716551_s_at	3280	HES1	hes family bHLH transcription factor 1	0.415793	8.32414	4.83272	0.000134765	0.00555378	1.13675
11746425_x_at	54993	ZSCAN2	zinc finger and SCAN domain containing 2	0.201293	6.35094	4.83194	0.000134995	0.00555378	1.13511
11720382_at	10228	STX6	syntaxin 6	-0.195675	7.53033	-4.83191	0.000135003	0.00555378	1.13505
11735598_a_at	389690	MROH5	maestro heat like repeat family member 5	0.183901	7.06863	4.82976	0.000135637	0.00556876	1.13053
11739387_at	79577	CDC73	cell division cycle 73	-0.187007	9.32776	-4.8293	0.000135771	0.00556876	1.12957
11732866_x_at	51338	MS4A4A	membrane spanning 4-domains A4A	-0.307847	6.89229	-4.82924	0.000135789	0.00556876	1.12944
11721895_x_at	2619	GAS1	growth arrest specific 1	-0.173662	7.44111	-4.82418	0.000137293	0.00562335	1.1188
11730510_at	126272	EID2B	EP300 interacting inhibitor of differentiation 2B	0.185111	6.73495	4.82381	0.000137404	0.00562335	1.11802
11727385_a_at	5095	PCCA	propionyl-CoA carboxylase alpha subunit	0.165517	10.7056	4.82315	0.000137601	0.0056256	1.11664
11739172_a_at	55632	G2E3	G2/M-phase specific E3 ubiquitin protein ligase	-0.152888	8.15309	-4.82177	0.000138016	0.00563676	1.11373
11740246_a_at	84456	L3MBTL3	l(3)mbt-like 3 (Drosophila)	0.211822	6.92968	4.82108	0.000138222	0.00563934	1.11229
11755471_a_at	54550	NECAB2	N-terminal EF-hand calcium binding protein 2	0.227127	8.8567	4.8194	0.000138731	0.00565428	1.10874
11749867_x_at	1719	DHFR	dihydrofolate reductase	-0.340078	8.91801	-4.81698	0.000139461	0.00567821	1.10367
11741772_a_at	6919	TCEA2	transcription elongation factor A2	0.18199	10.2928	4.81446	0.000140231	0.00570367	1.09836
11753868_x_at	7940	LST1	leukocyte specific transcript 1	0.25094	12.1767	4.81314	0.000140632	0.00571299	1.0956
11757019_a_at	55632	G2E3	G2/M-phase specific E3 ubiquitin protein ligase	-0.159393	6.7966	-4.81268	0.000140773	0.00571299	1.09463
11757575_x_at	51171	HSD17B14	hydroxysteroid 17-beta dehydrogenase 14	0.362227	7.04529	4.81229	0.000140892	0.00571299	1.09381
11718816_a_at	5333	PLCD1	phospholipase C delta 1	0.204255	7.73625	4.81057	0.000141422	0.00572861	1.09018
11726895_a_at	11213	IRAK3	interleukin 1 receptor associated kinase 3	-0.18783	8.74912	-4.80921	0.000141841	0.0057397	1.08733
11744427_a_at	94056	SYAP1	synapse associated protein 1	-0.204818	9.07211	-4.80844	0.000142079	0.00574346	1.08571
11743405_a_at	201895	SMIM14	small integral membrane protein 14	0.372316	7.16444	4.80699	0.00014253	0.00575581	1.08265
11722325_a_at	7637	ZNF84	zinc finger protein 84	0.227023	8.93647	4.80632	0.000142738	0.00575699	1.08124
11737766_at	200765	TIGD1	tigger transposable element derived 1	0.272305	7.26027	4.80596	0.000142849	0.00575699	1.08049
11753783_a_at	117286	CIB3	calcium and integrin binding family member 3	0.191388	9.03296	4.80493	0.000143169	0.00576401	1.07833
11736300_a_at	94101	ORMDL1	ORMDL sphingolipid biosynthesis regulator 1	0.212714	8.00202	4.80302	0.000143767	0.0057729	1.07431
11723616_a_at	5360	PLTP	phospholipid transfer protein	0.179656	9.96664	4.80257	0.000143906	0.0057729	1.07337
11750506_x_at	5778	PTPN7	protein tyrosine phosphatase, non-receptor type 7	-0.215819	9.09711	-4.80241	0.000143957	0.0057729	1.07303
11730774_at	28978	TMEM14A	transmembrane protein 14A	-0.208288	11.1748	-4.80236	0.000143973	0.0057729	1.07292
11742131_x_at	54751	FBLIM1	filamin binding LIM protein 1	0.20987	6.45313	4.80058	0.000144532	0.00578758	1.06917
11739592_a_at	84864	RIOX2	ribosomal oxygenase 2	0.230029	5.66407	4.80027	0.000144631	0.00578758	1.06851
11736054_a_at	10658	CELF1	CUGBP Elav-like family member 1	-0.168374	8.8884	-4.7998	0.000144779	0.00578763	1.06753
11734687_at	8932	MBD2	methyl-CpG binding domain protein 2	-0.15753	11.1093	-4.79844	0.000145209	0.00579899	1.06466
11724199_x_at	4047	LSS	lanosterol synthase	-0.377668	10.3012	-4.79762	0.000145468	0.0058035	1.06294
11732377_a_at	148362	BROX	BRO1 domain and CAAX motif containing	-0.348404	6.26595	-4.79575	0.000146062	0.00581637	1.05901
11752409_a_at	55706	NDC1	NDC1 transmembrane nucleoporin	-0.16725	10.0078	-4.79568	0.000146085	0.00581637	1.05886
11717716_at	64778	FNDC3B	fibronectin type III domain containing 3B	-0.184983	8.47857	-4.7945	0.000146459	0.00582543	1.05638
11726654_a_at	29780	PARVB	parvin beta	0.201254	9.59871	4.79303	0.000146929	0.00583825	1.05329
11744083_at	54467	ANKIB1	ankyrin repeat and IBR domain containing 1	-0.191045	7.79831	-4.79039	0.000147777	0.00586268	1.04773
11719026_a_at	23362	PSD3	pleckstrin and Sec7 domain containing 3	-0.30473	7.07414	-4.78987	0.000147945	0.00586268	1.04663
11737943_a_at	6696	SPP1	secreted phosphoprotein 1	-0.666236	10.9442	-4.78974	0.000147988	0.00586268	1.04636
11721325_a_at	23464	GCAT	glycine C-acetyltransferase	-0.223549	7.53206	-4.78853	0.000148378	0.00587227	1.04381
11739034_s_at	10097	ACTR2	ARP2 actin related protein 2 homolog	-0.257159	10.4801	-4.78572	0.000149289	0.00590242	1.0379
11717575_at	5507	PPP1R3C	protein phosphatase 1 regulatory subunit 3C	0.235676	6.76566	4.78148	0.000150676	0.00594754	1.02897
11762195_a_at	6920	TCEA3	transcription elongation factor A3	0.227142	7.51503	4.78131	0.00015073	0.00594754	1.02862
11729037_s_at	5616	PRKY	protein kinase, Y-linked, pseudogene	-0.150084	7.24136	-4.7803	0.000151064	0.00595478	1.02649
11721347_a_at	219972	MPEG1	macrophage expressed 1	-0.317993	7.18383	-4.77968	0.000151269	0.00595693	1.02518
11757991_s_at	23253	ANKRD12	ankyrin repeat domain 12	-0.294813	7.64695	-4.77794	0.000151844	0.00597364	1.02151
11740423_a_at	5591	PRKDC	protein kinase, DNA-activated, catalytic polypeptide	-0.273717	9.83447	-4.77659	0.000152292	0.0059853	1.01867
11750913_a_at	4199	ME1	malic enzyme 1	0.22598	8.92715	4.77406	0.000153133	0.00601241	1.01335
11757373_x_at	341	APOC1	apolipoprotein C1	0.280121	11.604	4.77355	0.000153302	0.0060131	1.01228
11745956_a_at	23215	PRRC2C	proline rich coiled-coil 2C	-0.170659	9.30257	-4.77277	0.000153565	0.00601744	1.01063
11754571_a_at	2762	GMDS	GDP-mannose 4,6-dehydratase	0.209174	8.39252	4.77127	0.000154067	0.00603113	1.00748
11717415_x_at	64223	MLST8	MTOR associated protein, LST8 homolog	0.312351	10.3032	4.77054	0.000154313	0.0060348	1.00594
11728835_a_at	11146	GLMN	glomulin, FKBP associated protein	-0.180586	9.34392	-4.76799	0.000155173	0.00606246	1.00057
11746183_a_at	6049	RNF6	ring finger protein 6	-0.186669	8.20103	-4.76437	0.000156405	0.00610458	0.99293
11716740_a_at	6535	SLC6A8	solute carrier family 6 member 8	-0.591344	10.2618	-4.76367	0.000156644	0.00610732	0.991454
11741594_a_at	7940	LST1	leukocyte specific transcript 1	0.267716	13.5525	4.76318	0.000156811	0.00610732	0.990425
11743693_a_at	4173	MCM4	minichromosome maintenance complex component 4	-0.422045	9.70882	-4.76281	0.000156938	0.00610732	0.989645
11723239_a_at	2788	GNG7	G protein subunit gamma 7	0.276626	8.68864	4.76236	0.000157092	0.00610732	0.988698
11739049_at	55	ACPP	acid phosphatase, prostate	-0.232847	7.19914	-4.7619	0.00015725	0.00610748	0.987726
11717307_s_at	55699	IARS2	isoleucyl-tRNA synthetase 2, mitochondrial	-0.169359	10.1671	-4.76135	0.000157439	0.00610883	0.986567
11727973_a_at	55839	CENPN	centromere protein N	-0.211778	8.94411	-4.76084	0.000157613	0.00610959	0.9855
11723349_x_at	26130	GAPVD1	GTPase activating protein and VPS9 domains 1	-0.226925	6.84929	-4.7593	0.000158144	0.00612174	0.982253
11749608_a_at	26994	RNF11	ring finger protein 11	-0.284708	7.33231	-4.75903	0.000158236	0.00612174	0.981695
11731684_at	55183	RIF1	replication timing regulatory factor 1	-0.224762	9.47555	-4.75746	0.000158781	0.00613684	0.978372
11722864_at	81831	NETO2	neuropilin and tolloid like 2	-0.33322	7.7745	-4.7564	0.000159148	0.00614502	0.976145
11720986_at	79693	YRDC	yrdC N6-threonylcarbamoyltransferase domain containing	-0.16446	9.39739	-4.75467	0.000159751	0.00615779	0.97249
11725332_a_at	1514	CTSL	cathepsin L	0.15634	10.7396	4.75415	0.000159931	0.00615779	0.971403
11748357_x_at	80321	CEP70	centrosomal protein 70	0.185395	10.9931	4.75334	0.000160213	0.00615779	0.969702
11732242_a_at	10733	PLK4	polo like kinase 4	-0.267256	7.50432	-4.75305	0.000160316	0.00615779	0.969079
11716593_x_at	53339	BTBD1	BTB domain containing 1	-0.188424	6.98255	-4.75291	0.000160363	0.00615779	0.968797
11755442_a_at	54904	NSD3	nuclear receptor binding SET domain protein 3	-0.253857	8.27292	-4.75267	0.000160446	0.00615779	0.968295
11742606_at	138883	OR1N1	olfactory receptor family 1 subfamily N member 1	0.24314	6.91875	4.75185	0.000160736	0.00615779	0.966557
11747270_a_at	51497	NELFCD	negative elongation factor complex member C/D	-0.265191	9.03258	-4.75173	0.000160779	0.00615779	0.966296
11728698_at	22824	HSPA4L	heat shock protein family A (Hsp70) member 4 like	-0.328784	6.39106	-4.75145	0.000160877	0.00615779	0.965705
11730490_at	90249	UNC5A	unc-5 netrin receptor A	0.212396	6.72808	4.74815	0.000162037	0.00619621	0.958767
11751671_a_at	3964	LGALS8	galectin 8	-0.253975	8.9023	-4.74716	0.00016239	0.0062015	0.956665
11718938_s_at	55093	WDYHV1	WDYHV motif containing 1	0.160351	10.0391	4.74688	0.000162489	0.0062015	0.956079
11756685_a_at	11196	SEC23IP	SEC23 interacting protein	-0.172899	8.32147	-4.74611	0.000162764	0.00620601	0.954448
11725199_at	55727	BTBD7	BTB domain containing 7	-0.207317	6.70111	-4.74417	0.000163452	0.00622364	0.95037
11725221_a_at	6641	SNTB1	syntrophin beta 1	-0.223781	7.83732	-4.74393	0.00016354	0.00622364	0.949851
11723270_x_at	23633	KPNA6	karyopherin subunit alpha 6	-0.242034	9.87512	-4.74322	0.000163791	0.00622721	0.948371
11740492_a_at	116987	AGAP1	ArfGAP with GTPase domain, ankyrin repeat and PH domain 1	-0.231096	7.09798	-4.74193	0.000164253	0.00623877	0.945653
11731164_a_at	285989	ZNF789	zinc finger protein 789	-0.247541	8.95325	-4.73827	0.000165573	0.00628288	0.937924
11761952_at	55010	PARPBP	PARP1 binding protein	-0.29762	5.65522	-4.73684	0.000166091	0.00629267	0.934906
11758284_s_at	54793	KCTD9	potassium channel tetramerization domain containing 9	-0.211098	8.39074	-4.73668	0.000166148	0.00629267	0.934572
11715460_a_at	1718	DHCR24	24-dehydrocholesterol reductase	-0.217163	10.6622	-4.73589	0.000166435	0.006293	0.93291
11728616_at	84674	CARD6	caspase recruitment domain family member 6	-0.194521	7.06168	-4.7355	0.000166575	0.006293	0.932094
11757901_x_at	51523	CXXC5	CXXC finger protein 5	-0.189316	10.5831	-4.73509	0.000166726	0.006293	0.931222
11751869_s_at	6391	SDHC	succinate dehydrogenase complex subunit C	-0.187724	11.4134	-4.73491	0.000166793	0.006293	0.930835
11736109_at	127829	ARL8A	ADP ribosylation factor like GTPase 8A	0.17845	8.0905	4.73239	0.000167712	0.00631893	0.925526
11762613_s_at	56063	TMEM234	transmembrane protein 234	0.197664	7.21811	4.7319	0.000167892	0.00631893	0.924492
11726470_s_at	5357	PLS1	plastin 1	0.290584	6.99311	4.73172	0.000167958	0.00631893	0.92411
11733675_x_at	151790	WDR49	WD repeat domain 49	0.217362	7.13201	4.73128	0.000168119	0.00631898	0.923186
11747479_x_at	64223	MLST8	MTOR associated protein, LST8 homolog	0.348249	10.2771	4.73057	0.000168381	0.00632284	0.921681
11729840_s_at	54877	ZCCHC2	zinc finger CCHC-type containing 2	-0.208671	9.01418	-4.72912	0.000168914	0.006334	0.91863
11724828_at	6364	CCL20	C-C motif chemokine ligand 20	0.334032	7.02863	4.72889	0.000168998	0.006334	0.918148
11717405_a_at	158293	FAM120AOS	family with sequence similarity 120A opposite strand	-0.18006	8.75682	-4.72837	0.000169192	0.00633526	0.917043
11729990_x_at	773	CACNA1A	calcium voltage-gated channel subunit alpha1 A	0.276801	6.7618	4.72443	0.000170653	0.00638395	0.908738
11724689_a_at	965	CD58	CD58 molecule	-0.214704	10.2992	-4.72329	0.00017108	0.00639388	0.906325
11733041_a_at	211	ALAS1	5'-aminolevulinate synthase 1	0.268364	10.811	4.72159	0.000171716	0.00641161	0.902742
11734166_a_at	267002	PGBD2	piggyBac transposable element derived 2	-0.201758	7.4494	-4.71541	0.000174049	0.00649259	0.889712
11732819_a_at	5244	ABCB4	ATP binding cassette subfamily B member 4	0.344157	7.46429	4.71417	0.000174524	0.00650416	0.887083
11747548_a_at	8301	PICALM	phosphatidylinositol binding clathrin assembly protein	-0.218658	7.95097	-4.71124	0.000175644	0.00653978	0.880902
11763233_x_at	10730	YME1L1	YME1 like 1 ATPase	0.400677	7.73875	4.70993	0.000176147	0.00655164	0.878142
11758984_at	54764	ZRANB1	zinc finger RANBP2-type containing 1	0.198543	6.94634	4.70955	0.000176294	0.00655164	0.877339
11743064_at	990	CDC6	cell division cycle 6	-0.183122	10.9686	-4.7069	0.000177319	0.00658357	0.871739
11730163_x_at	6535	SLC6A8	solute carrier family 6 member 8	-0.62281	10.0624	-4.70585	0.000177724	0.00658892	0.869535
11717469_at	85465	SELENOI	selenoprotein I	-0.293536	6.06027	-4.70567	0.000177796	0.00658892	0.869147
11736699_at	656	BMP8B	bone morphogenetic protein 8b	-0.214708	9.15566	-4.70518	0.000177987	0.00658983	0.868111
11757202_at	202181	LOC202181	SUMO interacting motifs containing 1 pseudogene	-0.280664	6.64957	-4.70178	0.000179315	0.00662873	0.860933
11733044_at	6542	SLC7A2	solute carrier family 7 member 2	0.213485	7.14096	4.70163	0.000179372	0.00662873	0.860624
11736662_a_at	93664	CADPS2	calcium dependent secretion activator 2	0.28584	6.4005	4.70069	0.000179744	0.00663629	0.858623
11751289_a_at	2908	NR3C1	nuclear receptor subfamily 3 group C member 1	-0.169662	8.90383	-4.69982	0.000180083	0.00664263	0.856803
11724343_at	3676	ITGA4	integrin subunit alpha 4	-0.192743	8.16807	-4.69887	0.000180461	0.00665035	0.854782
11717620_a_at	4047	LSS	lanosterol synthase	-0.395375	9.37586	-4.69629	0.000181479	0.00668167	0.849347
11716576_a_at	8030	CCDC6	coiled-coil domain containing 6	-0.185224	7.6519	-4.69585	0.000181654	0.00668188	0.84842
11719354_s_at	9467	SH3BP5	SH3 domain binding protein 5	-0.273709	9.0057	-4.69371	0.000182506	0.00670701	0.8439
11727423_a_at	821	CANX	calnexin	-0.168038	10.9538	-4.69166	0.000183328	0.00673096	0.839563
11726068_x_at	347862	GATD1	glutamine amidotransferase like class 1 domain containing 1	-0.271459	6.88545	-4.68922	0.000184311	0.00676078	0.8344
11727376_a_at	3156	HMGCR	3-hydroxy-3-methylglutaryl-CoA reductase	-0.258524	11.3941	-4.68691	0.000185242	0.00678868	0.829531
11754643_a_at	56063	TMEM234	transmembrane protein 234	-0.203679	7.77814	-4.68642	0.000185443	0.00678975	0.828485
11737840_x_at	54905	CYP2W1	cytochrome P450 family 2 subfamily W member 1	0.203981	6.44349	4.68577	0.000185706	0.00679054	0.827115
11739251_a_at	5718	PSMD12	proteasome 26S subunit, non-ATPase 12	-0.193597	10.6621	-4.68552	0.000185807	0.00679054	0.82659
11747795_a_at	27291	R3HCC1L	R3H domain and coiled-coil containing 1 like	-0.190619	7.18733	-4.6847	0.000186142	0.0067952	0.824852
11745608_a_at	9948	WDR1	WD repeat domain 1	-0.333041	8.76091	-4.68436	0.000186278	0.0067952	0.824147
11739483_a_at	55704	CCDC88A	coiled-coil domain containing 88A	-0.247639	7.6219	-4.68309	0.000186797	0.00680787	0.821461
11742927_a_at	2941	GSTA4	glutathione S-transferase alpha 4	0.192252	7.57459	4.68132	0.000187523	0.00682407	0.817717
11752572_a_at	6513	SLC2A1	solute carrier family 2 member 1	-0.29703	10.2616	-4.68116	0.000187586	0.00682407	0.81739
11735132_s_at	134218	DNAJC21	DnaJ heat shock protein family (Hsp40) member C21	-0.148081	9.39256	-4.68009	0.000188026	0.00683379	0.81513
11736758_x_at	6391	SDHC	succinate dehydrogenase complex subunit C	-0.15516	11.5192	-4.67875	0.000188581	0.00684601	0.812286
11763437_at	286530	P2RY8	purinergic receptor P2Y8	-0.37634	8.2262	-4.67844	0.000188708	0.00684601	0.811635
11729150_at	93183	PIGM	phosphatidylinositol glycan anchor biosynthesis class M	-0.190426	5.78334	-4.67665	0.00018945	0.00686665	0.807844
11733646_x_at	8942	KYNU	kynureninase	-0.226848	10.794	-4.67576	0.000189819	0.00687376	0.805964
11754772_s_at	3164	NR4A1	nuclear receptor subfamily 4 group A member 1	0.263382	7.23244	4.67416	0.000190484	0.00689153	0.802588
11721649_a_at	54865	GPATCH4	G-patch domain containing 4	-0.310248	9.59656	-4.67346	0.000190775	0.00689574	0.801117
11740598_x_at	114987	WDR31	WD repeat domain 31	0.298207	5.94671	4.6702	0.000192142	0.00693686	0.794222
11727174_at	26122	EPC2	enhancer of polycomb homolog 2	-0.176058	8.80296	-4.6697	0.000192351	0.00693686	0.793172
11746760_a_at	57222	ERGIC1	endoplasmic reticulum-golgi intermediate compartment 1	-0.253469	7.06524	-4.6695	0.000192438	0.00693686	0.792738
11751661_x_at	7289	TULP3	tubby like protein 3	-0.263334	6.02219	-4.66734	0.000193349	0.00696339	0.788175
11719018_at	865	CBFB	core-binding factor beta subunit	-0.18824	9.82919	-4.66574	0.000194028	0.0069747	0.784791
11717867_a_at	30834	ZNRD1	zinc ribbon domain containing 1	0.180656	10.5459	4.66546	0.000194148	0.0069747	0.784193
11761614_a_at	158248	TTC16	tetratricopeptide repeat domain 16	0.15549	6.62186	4.66531	0.000194211	0.0069747	0.783879
11750256_a_at	51773	RSF1	remodeling and spacing factor 1	-0.183818	7.69667	-4.66494	0.000194368	0.0069747	0.783103
11717629_at	26128	KIF1BP	KIF1 binding protein	-0.2417	8.12541	-4.66342	0.000195014	0.00699155	0.7799
11742173_x_at	7940	LST1	leukocyte specific transcript 1	0.228477	13.4351	4.66296	0.000195214	0.0069924	0.778909
11752628_a_at	10492	SYNCRIP	synaptotagmin binding cytoplasmic RNA interacting protein	-0.20832	10.5332	-4.66191	0.000195663	0.00700216	0.776689
11727141_s_at	23136	EPB41L3	erythrocyte membrane protein band 4.1 like 3	-0.33518	6.29136	-4.66054	0.000196248	0.00701676	0.773807
11722180_x_at	1810	DR1	down-regulator of transcription 1	-0.151041	10.0954	-4.65919	0.00019683	0.00703121	0.77095
11756957_a_at	10540	DCTN2	dynactin subunit 2	0.149085	10.173	4.65675	0.000197884	0.00706243	0.765795
11749268_a_at	5778	PTPN7	protein tyrosine phosphatase, non-receptor type 7	-0.218518	8.99694	-4.65635	0.00019806	0.00706243	0.764932
11743580_s_at	10097	ACTR2	ARP2 actin related protein 2 homolog	-0.252222	10.0736	-4.65442	0.0001989	0.00708598	0.760851
11752577_at	2495	FTH1	ferritin heavy chain 1	0.248047	11.436	4.65315	0.000199452	0.00709928	0.758172
11725741_x_at	27293	SMPDL3B	sphingomyelin phosphodiesterase acid like 3B	0.22728	6.44209	4.65228	0.000199831	0.00710639	0.756339
11763193_at	284161	GDPD1	glycerophosphodiester phosphodiesterase domain containing 1	0.350291	5.87067	4.65059	0.000200575	0.00712645	0.752751
11754954_x_at	2022	ENG	endoglin	0.250083	9.0991	4.64987	0.000200889	0.00713052	0.751245
11715778_a_at	136319	MTPN	myotrophin	-0.209518	7.54738	-4.64951	0.00020105	0.00713052	0.750469
11747369_x_at	55732	C1orf112	chromosome 1 open reading frame 112	-0.33642	5.57147	-4.64856	0.000201468	0.00713896	0.748464
11762866_at	100128782	LINC00476	long intergenic non-protein coding RNA 476	0.220481	5.40239	4.64723	0.000202057	0.00715344	0.745645
11726928_s_at	10068	IL18BP	interleukin 18 binding protein	-0.17876	7.44981	-4.64556	0.000202797	0.00717321	0.742118
11719619_at	8269	TMEM187	transmembrane protein 187	0.205208	8.33793	4.64435	0.000203335	0.00718582	0.739561
11728668_x_at	10626	TRIM16	tripartite motif containing 16	0.180161	8.8539	4.64387	0.00020355	0.00718703	0.738537
11757368_x_at	307	ANXA4	annexin A4	-0.1698	13.2558	-4.64206	0.000204356	0.00718879	0.734726
11725263_a_at	139728	PNCK	pregnancy up-regulated nonubiquitous CaM kinase	-0.531949	7.70622	-4.64149	0.000204613	0.00718879	0.73351
11716120_a_at	89891	WDR34	WD repeat domain 34	-0.226257	9.23535	-4.64138	0.00020466	0.00718879	0.733289
11746954_s_at	6351	CCL4	C-C motif chemokine ligand 4	0.350011	6.14378	4.64111	0.000204783	0.00718879	0.73271
11733477_at	56670	SUCNR1	succinate receptor 1	0.413937	6.76955	4.641	0.00020483	0.00718879	0.732485
11762593_x_at	4926	NUMA1	nuclear mitotic apparatus protein 1	-0.416629	7.26953	-4.64095	0.000204854	0.00718879	0.732372
11759553_at	26521	TIMM8B	translocase of inner mitochondrial membrane 8 homolog B	-0.227817	7.54871	-4.64092	0.00020487	0.00718879	0.732297
11752172_a_at	2264	FGFR4	fibroblast growth factor receptor 4	0.232414	6.7294	4.64037	0.000205115	0.00719099	0.731146
11725666_at	9653	HS2ST1	heparan sulfate 2-O-sulfotransferase 1	-0.248046	6.58181	-4.6398	0.000205371	0.00719361	0.729942
11730056_at	4440	MSI1	musashi RNA binding protein 1	0.218789	6.06365	4.63748	0.000206421	0.00722399	0.725019
11759204_a_at	144195	SLC2A14	solute carrier family 2 member 14	0.272473	7.42733	4.63585	0.000207159	0.00724343	0.721573
11755405_a_at	80183	RUBCNL	RUN and cysteine rich domain containing beclin 1 interacting protein like	0.162503	10.7765	4.63488	0.000207599	0.00725243	0.719522
11750346_a_at	378832	COL18A1-AS1	COL18A1 antisense RNA 1	0.16001	5.69224	4.63358	0.000208191	0.00726668	0.716777
11747260_a_at	94	ACVRL1	activin A receptor like type 1	0.182075	7.15054	4.63122	0.000209268	0.00729242	0.711792
11743746_a_at	5255	PHKA1	phosphorylase kinase regulatory subunit alpha 1	0.197517	6.93531	4.63116	0.000209296	0.00729242	0.711663
11745746_a_at	10768	AHCYL1	adenosylhomocysteinase like 1	0.183681	8.87539	4.62768	0.0002109	0.00734184	0.704295
11763892_at	692086	SNORD17	small nucleolar RNA, C/D box 17	-0.314663	6.48905	-4.62554	0.000211894	0.00736995	0.699758
11754137_a_at	9444	QKI	QKI, KH domain containing RNA binding	-0.231438	8.43929	-4.62507	0.00021211	0.00737099	0.698774
11744413_x_at	3303	HSPA1A	heat shock protein family A (Hsp70) member 1A	0.184361	9.43078	4.62416	0.000212535	0.00737328	0.69684
11726469_s_at	55765	C1orf106	chromosome 1 open reading frame 106	0.199709	9.49528	4.62413	0.000212548	0.00737328	0.696783
11752275_a_at	6564	SLC15A1	solute carrier family 15 member 1	0.204567	5.27189	4.62277	0.000213184	0.0073889	0.693895
11750021_x_at	6836	SURF4	surfeit 4	-0.192402	10.0927	-4.62083	0.000214092	0.00740696	0.689792
11752516_a_at	54882	ANKHD1	ankyrin repeat and KH domain containing 1	-0.170943	8.98625	-4.6201	0.000214437	0.00740696	0.688239
11759004_at	9197	SLC33A1	solute carrier family 33 member 1	-0.181594	7.77542	-4.61986	0.000214547	0.00740696	0.687743
11761144_a_at	7919	DDX39B	DExD-box helicase 39B	-0.163605	10.4546	-4.61971	0.000214618	0.00740696	0.687423
11756259_s_at	4772	NFATC1	nuclear factor of activated T-cells 1	0.284685	8.39179	4.61932	0.0002148	0.00740696	0.686606
11722895_a_at	5286	PIK3C2A	phosphatidylinositol-4-phosphate 3-kinase catalytic subunit type 2 alpha	-0.238241	7.34206	-4.61852	0.000215182	0.00740696	0.684894
11744304_a_at	113655	MFSD3	major facilitator superfamily domain containing 3	0.200512	9.40269	4.61849	0.000215192	0.00740696	0.684848
11753169_a_at	2218	FKTN	fukutin	-0.322463	5.2797	-4.61813	0.000215362	0.00740696	0.684083
11729838_at	54877	ZCCHC2	zinc finger CCHC-type containing 2	-0.260728	8.58977	-4.61808	0.000215388	0.00740696	0.683968
11749187_a_at	11016	ATF7	activating transcription factor 7	0.20732	5.61854	4.61715	0.000215825	0.00741556	0.68201
11754935_x_at	10641	NPRL2	NPR2-like, GATOR1 complex subunit	0.173125	9.21617	4.61643	0.000216167	0.00741735	0.680484
11739175_a_at	4670	HNRNPM	heterogeneous nuclear ribonucleoprotein M	-0.176501	12.4057	-4.61625	0.000216252	0.00741735	0.680104
11736899_x_at	4671	NAIP	NLR family apoptosis inhibitory protein	-0.260933	6.89533	-4.61579	0.000216472	0.00741847	0.679122
11728979_a_at	222487	ADGRG3	adhesion G protein-coupled receptor G3	0.224522	7.05345	4.61502	0.000216837	0.00742455	0.677497
11748081_a_at	10211	FLOT1	flotillin 1	0.138673	7.5991	4.61391	0.000217367	0.00743629	0.675139
11721441_x_at	57035	RSRP1	arginine and serine rich protein 1	-0.252341	7.75377	-4.61291	0.000217844	0.00743891	0.673024
11741058_a_at	6304	SATB1	SATB homeobox 1	-0.221566	6.47872	-4.61288	0.000217858	0.00743891	0.67296
11762851_at	3106	HLA-B	major histocompatibility complex, class I, B	0.238858	5.10513	4.61257	0.000218007	0.00743891	0.672301
11756831_a_at	30827	CXXC1	CXXC finger protein 1	-0.166066	8.45939	-4.61038	0.000219056	0.00746825	0.66767
11722692_x_at	79008	SLX1B	SLX1 homolog B, structure-specific endonuclease subunit	0.149605	9.83115	4.60986	0.000219307	0.0074704	0.666562
11751148_a_at	29888	STRN4	striatin 4	0.230105	6.53094	4.609	0.000219722	0.00747809	0.664739
11741630_a_at	205428	C3orf58	chromosome 3 open reading frame 58	-0.410834	6.35396	-4.60752	0.000220434	0.00749589	0.661616
11741348_x_at	1742	DLG4	discs large MAGUK scaffold protein 4	0.203395	8.51264	4.60472	0.000221791	0.00753155	0.65569
11717170_x_at	26133	TRPC4AP	transient receptor potential cation channel subfamily C member 4 associated protein	0.151061	9.35566	4.60458	0.000221863	0.00753155	0.655378
11734575_a_at	51564	HDAC7	histone deacetylase 7	0.155371	8.04612	4.60367	0.000222306	0.00753435	0.653452
11758873_a_at	10855	HPSE	heparanase	-0.232982	7.78636	-4.60363	0.000222326	0.00753435	0.653367
11737948_a_at	727	C5	complement C5	0.207688	10.1913	4.60284	0.00022271	0.0075407	0.651699
11746438_a_at	6472	SHMT2	serine hydroxymethyltransferase 2	0.229234	12.3234	4.60246	0.000222894	0.0075407	0.650903
11733756_a_at	402117	VWC2L	von Willebrand factor C domain containing protein 2 like	0.242016	5.11717	4.60191	0.000223164	0.00754341	0.649733
11758130_s_at	50865	HEBP1	heme binding protein 1	0.190779	9.67616	4.60076	0.000223728	0.00754983	0.647298
11717619_at	1969	EPHA2	EPH receptor A2	0.154129	6.45388	4.60075	0.000223735	0.00754983	0.647267
11725998_a_at	355	FAS	Fas cell surface death receptor	-0.398628	5.24439	-4.59996	0.000224123	0.00755646	0.645597
11747709_a_at	23760	PITPNB	phosphatidylinositol transfer protein beta	-0.206763	8.05011	-4.59892	0.000224635	0.00756284	0.643392
11730806_at	11118	BTN3A2	butyrophilin subfamily 3 member A2	0.227359	8.26579	4.59828	0.000224952	0.00756284	0.642031
11739377_x_at	140890	SREK1	splicing regulatory glutamic acid and lysine rich protein 1	-0.249358	6.4616	-4.59815	0.000225012	0.00756284	0.641773
11718540_at	79161	TMEM243	transmembrane protein 243	-0.222655	7.63259	-4.59788	0.000225146	0.00756284	0.641198
11719187_a_at	58529	MYOZ1	myozenin 1	0.211001	9.82238	4.59764	0.000225266	0.00756284	0.640684
11722880_a_at	26147	PHF19	PHD finger protein 19	-0.201889	10.6471	-4.59724	0.000225463	0.00756304	0.639841
11747689_a_at	84901	NFATC2IP	nuclear factor of activated T-cells 2 interacting protein	-0.161751	7.95741	-4.59403	0.00022706	0.00761003	0.633029
11749078_a_at	9731	CEP104	centrosomal protein 104	-0.275312	6.03394	-4.59327	0.000227438	0.00761003	0.631423
11736612_x_at	57589	RIC1	RIC1 homolog, RAB6A GEF complex partner 1	-0.230732	8.5068	-4.59326	0.00022744	0.00761003	0.631414
11747429_a_at	339324	ZNF260	zinc finger protein 260	-0.210089	5.50366	-4.59278	0.000227681	0.00761165	0.630393
11747185_x_at	286	ANK1	ankyrin 1	-0.309119	7.04613	-4.59128	0.000228432	0.00762392	0.627215
11732450_s_at	375790	AGRN	agrin	-0.256163	10.7386	-4.59092	0.000228616	0.00762392	0.626439
11728055_at	2690	GHR	growth hormone receptor	0.348946	5.26202	4.5909	0.000228625	0.00762392	0.626398
11756853_a_at	57396	CLK4	CDC like kinase 4	-0.291384	6.31345	-4.58843	0.000229866	0.00765271	0.621173
11722324_a_at	7637	ZNF84	zinc finger protein 84	-0.184497	8.35601	-4.58809	0.00023004	0.00765271	0.620442
11753606_x_at	998	CDC42	cell division cycle 42	-0.20505	10.4912	-4.58777	0.000230199	0.00765271	0.619777
11740000_a_at	22849	CPEB3	cytoplasmic polyadenylation element binding protein 3	-0.18378	8.6177	-4.58704	0.00023057	0.00765271	0.618221
11756156_s_at	7037	TFRC	transferrin receptor	-0.204643	12.0287	-4.58698	0.000230598	0.00765271	0.618107
11760100_x_at	5690	PSMB2	proteasome subunit beta 2	-0.258265	7.38233	-4.58688	0.000230648	0.00765271	0.617898
11740652_x_at	200030	NBPF11	NBPF member 11	-0.290019	7.67458	-4.58547	0.000231365	0.00765885	0.6149
11746660_a_at	54916	TMEM260	transmembrane protein 260	-0.18777	5.10624	-4.58513	0.00023154	0.00765885	0.614171
11756022_a_at	57381	RHOJ	ras homolog family member J	0.178393	6.14754	4.58508	0.000231564	0.00765885	0.614068
11737565_a_at	1725	DHPS	deoxyhypusine synthase	0.175091	11.6168	4.58497	0.000231618	0.00765885	0.613846
11746938_a_at	122830	NAA30	N(alpha)-acetyltransferase 30, NatC catalytic subunit	-0.176966	6.85876	-4.58462	0.000231799	0.00765885	0.61309
11735802_a_at	3752	KCND3	potassium voltage-gated channel subfamily D member 3	0.203554	5.87209	4.58386	0.000232187	0.00766526	0.611478
11750992_x_at	6472	SHMT2	serine hydroxymethyltransferase 2	0.190989	11.9437	4.5828	0.000232727	0.00767671	0.609234
11723549_a_at	65109	UPF3B	UPF3 regulator of nonsense transcripts homolog B (yeast)	-0.212753	9.26567	-4.58157	0.000233354	0.00769097	0.606639
11744986_a_at	23034	SAMD4A	sterile alpha motif domain containing 4A	0.352717	5.66648	4.5808	0.00023375	0.00769128	0.605002
11731082_at	255488	RNF144B	ring finger protein 144B	0.312492	5.9746	4.5808	0.000233751	0.00769128	0.604996
11738788_at	245932	DEFB119	defensin beta 119	0.254512	5.0681	4.57898	0.000234685	0.0077156	0.601148
11724234_at	138050	HGSNAT	heparan-alpha-glucosaminide N-acetyltransferase	0.178561	8.51047	4.57696	0.000235728	0.00773356	0.59687
11758194_s_at	1803	DPP4	dipeptidyl peptidase 4	0.32363	5.369	4.57674	0.000235842	0.00773356	0.596403
11747092_x_at	7112	TMPO	thymopoietin	-0.210732	7.75089	-4.57618	0.000236136	0.00773356	0.595202
11745611_x_at	347862	GATD1	glutamine amidotransferase like class 1 domain containing 1	-0.182816	8.4324	-4.57604	0.000236205	0.00773356	0.59492
11727027_a_at	10533	ATG7	autophagy related 7	0.173015	7.45116	4.57604	0.000236208	0.00773356	0.594906
11741382_a_at	163071	ZNF114	zinc finger protein 114	-0.228953	7.11982	-4.57475	0.000236874	0.00774898	0.592187
11737997_x_at	81543	LRRC3	leucine rich repeat containing 3	-0.19416	7.51587	-4.57359	0.000237483	0.00775787	0.589711
11721341_s_at	8648	NCOA1	nuclear receptor coactivator 1	-0.1708	7.58183	-4.57348	0.000237538	0.00775787	0.589488
11754487_x_at	133686	NADK2	NAD kinase 2, mitochondrial	-0.233078	9.39612	-4.57272	0.000237933	0.00776438	0.587882
11722802_at	2770	GNAI1	G protein subunit alpha i1	0.274857	8.75368	4.5709	0.000238885	0.00778904	0.584028
11724325_a_at	9910	RABGAP1L	RAB GTPase activating protein 1 like	0.275022	8.90108	4.56824	0.000240285	0.00782382	0.578389
11718823_a_at	26098	EDRF1	erythroid differentiation regulatory factor 1	-0.232087	8.03285	-4.56787	0.000240484	0.00782382	0.577592
11747710_a_at	6603	SMARCD2	SWI/SNF related, matrix associated, actin dependent regulator of chromatin, subfamily d, member 2	0.172065	9.82644	4.56742	0.00024072	0.00782382	0.576646
11751727_s_at	127253	TYW3	tRNA-yW synthesizing protein 3 homolog	-0.174483	9.0094	-4.56738	0.000240742	0.00782382	0.576556
11720890_a_at	178	AGL	amylo-alpha-1, 6-glucosidase, 4-alpha-glucanotransferase	-0.33401	6.26205	-4.56688	0.000241004	0.00782592	0.575505
11751286_a_at	55032	SLC35A5	solute carrier family 35 member A5	-0.232621	7.81175	-4.56597	0.00024149	0.00782935	0.573564
11717087_s_at	9584	RBM39	RNA binding motif protein 39	-0.146449	10.7102	-4.56594	0.000241505	0.00782935	0.573502
11717762_a_at	54504	CPVL	carboxypeptidase, vitellogenic like	-0.244732	7.9373	-4.56437	0.000242338	0.00784993	0.570179
11731936_at	3780	KCNN1	potassium calcium-activated channel subfamily N member 1	0.255502	5.18952	4.56286	0.000243145	0.00786533	0.566969
11724274_s_at	5796	PTPRK	protein tyrosine phosphatase, receptor type K	0.278744	8.31248	4.56274	0.00024321	0.00786533	0.566711
11717107_a_at	10611	PDLIM5	PDZ and LIM domain 5	-0.153829	9.51561	-4.56064	0.000244336	0.00789527	0.562256
11734380_a_at	5890	RAD51B	RAD51 paralog B	-0.23874	5.94152	-4.55961	0.000244888	0.00790668	0.560075
11758426_s_at	145173	B3GLCT	beta 3-glucosyltransferase	-0.195673	6.52974	-4.55839	0.000245543	0.00791596	0.5575
11722865_at	81831	NETO2	neuropilin and tolloid like 2	-0.246429	7.80214	-4.55828	0.000245606	0.00791596	0.557251
11748516_a_at	266812	NAP1L5	nucleosome assembly protein 1 like 5	-0.26648	7.0442	-4.55796	0.000245775	0.00791596	0.556588
11718573_s_at	26135	SERBP1	SERPINE1 mRNA binding protein 1	-0.249198	10.9111	-4.55742	0.00024607	0.00791616	0.55543
11748186_a_at	6509	SLC1A4	solute carrier family 1 member 4	-0.218322	8.32685	-4.55721	0.000246181	0.00791616	0.554995
11730323_at	6235	RPS29	ribosomal protein S29	0.246576	10.3242	4.55672	0.000246445	0.00791823	0.553959
11720905_at	79832	QSER1	glutamine and serine rich 1	-0.258997	6.96352	-4.55627	0.000246694	0.00791979	0.552987
11730887_a_at	26027	ACOT11	acyl-CoA thioesterase 11	-0.224454	7.82478	-4.55491	0.000247431	0.00793102	0.550106
11750319_a_at	283848	CES4A	carboxylesterase 4A	0.171224	6.29185	4.55455	0.000247625	0.00793102	0.549353
11719140_a_at	4799	NFX1	nuclear transcription factor, X-box binding 1	-0.182007	7.40651	-4.55452	0.000247644	0.00793102	0.549277
11715709_x_at	4151	MB	myoglobin	-0.194016	8.25508	-4.55355	0.000248172	0.00794149	0.547223
11751223_a_at	5594	MAPK1	mitogen-activated protein kinase 1	-0.194254	8.89291	-4.55275	0.000248607	0.00794899	0.545533
11722076_a_at	29980	DONSON	downstream neighbor of SON	-0.171871	8.80013	-4.55157	0.00024925	0.00796315	0.543038
11759743_x_at	7627	ZNF75A	zinc finger protein 75a	-0.162503	9.0958	-4.5502	0.000250004	0.00798079	0.540124
11721369_a_at	83696	TRAPPC9	trafficking protein particle complex 9	0.230067	8.13996	4.54764	0.000251416	0.0080194	0.534689
11734606_a_at	2833	CXCR3	C-X-C motif chemokine receptor 3	0.150146	8.1657	4.54696	0.000251791	0.00801961	0.53325
11721622_a_at	84056	KATNAL1	katanin catalytic subunit A1 like 1	-0.195402	8.34754	-4.5469	0.000251827	0.00801961	0.533111
11715122_at	9545	RAB3D	RAB3D, member RAS oncogene family	-0.199398	7.15216	-4.54594	0.000252355	0.00802995	0.531092
11761601_a_at	11025	LILRB3	leukocyte immunoglobulin like receptor B3	0.240173	6.93862	4.54474	0.000253025	0.00804481	0.528534
11756056_a_at	6513	SLC2A1	solute carrier family 2 member 1	-0.30294	10.4956	-4.54417	0.000253338	0.0080483	0.52734
11755522_a_at	9404	LPXN	leupaxin	-0.17532	10.0155	-4.54367	0.000253619	0.00805077	0.526271
11757119_at	574040	SNORA6	small nucleolar RNA, H/ACA box 6	-0.345381	6.82236	-4.54217	0.000254456	0.00806834	0.52309
11718094_a_at	10641	NPRL2	NPR2-like, GATOR1 complex subunit	0.167894	9.20873	4.5419	0.00025461	0.00806834	0.522506
11751201_a_at	2997	GYS1	glycogen synthase 1	-0.216508	6.57119	-4.54148	0.000254846	0.00806834	0.521615
11730865_a_at	154807	VKORC1L1	vitamin K epoxide reductase complex subunit 1 like 1	-0.223276	8.3426	-4.54074	0.000255261	0.00806834	0.520043
11717408_at	10019	SH2B3	SH2B adaptor protein 3	-0.16842	7.76622	-4.54052	0.000255381	0.00806834	0.519589
11746009_a_at	39	ACAT2	acetyl-CoA acetyltransferase 2	-0.274207	12.9863	-4.5405	0.000255394	0.00806834	0.51954
11726723_a_at	115825	WDFY2	WD repeat and FYVE domain containing 2	-0.18037	8.33306	-4.53876	0.000256375	0.00808727	0.515842
11750683_a_at	6787	NEK4	NIMA related kinase 4	-0.249738	7.67891	-4.53871	0.000256402	0.00808727	0.51574
11716741_x_at	6535	SLC6A8	solute carrier family 6 member 8	-0.523354	10.0761	-4.53744	0.00025712	0.00810047	0.513042
11732441_x_at	2186	BPTF	bromodomain PHD finger transcription factor	-0.249264	8.86345	-4.53724	0.000257229	0.00810047	0.512631
11730956_a_at	5023	P2RX1	purinergic receptor P2X 1	0.225299	7.58046	4.53405	0.000259044	0.00814547	0.505848
11735152_a_at	6546	SLC8A1	solute carrier family 8 member A1	-0.270378	5.99073	-4.53394	0.000259102	0.00814547	0.505629
11731762_s_at	6196	RPS6KA2	ribosomal protein S6 kinase A2	0.547012	7.47277	4.53364	0.000259275	0.00814547	0.504987
11731400_s_at	54499	TMCO1	transmembrane and coiled-coil domains 1	-0.153619	12.0403	-4.53264	0.000259846	0.00814713	0.502865
11741427_a_at	114876	OSBPL1A	oxysterol binding protein like 1A	0.194497	9.10313	4.53261	0.000259861	0.00814713	0.502807
11723989_s_at	9572	NR1D1	nuclear receptor subfamily 1 group D member 1	0.208428	7.66675	4.53247	0.000259945	0.00814713	0.502497
11726930_x_at	93589	CACNA2D4	calcium voltage-gated channel auxiliary subunit alpha2delta 4	0.194139	7.41831	4.53197	0.000260227	0.00814952	0.501451
11761395_a_at	4815	NINJ2	ninjurin 2	0.170513	8.46213	4.53147	0.000260515	0.0081521	0.500383
11718980_a_at	10652	YKT6	YKT6 v-SNARE homolog	-0.266882	6.83176	-4.531	0.000260782	0.00815402	0.499394
11734136_at	27085	MTBP	MDM2 binding protein	-0.211433	7.3984	-4.52821	0.000262388	0.00819776	0.49347
11750220_x_at	348995	NUP43	nucleoporin 43	-0.221379	7.61748	-4.52701	0.000263084	0.00821302	0.490916
11751672_x_at	3964	LGALS8	galectin 8	-0.221663	9.04648	-4.52497	0.000264265	0.0082434	0.486593
11722206_x_at	11135	CDC42EP1	CDC42 effector protein 1	0.241064	8.342	4.52408	0.000264783	0.00825306	0.484703
11743662_a_at	53371	NUP54	nucleoporin 54	-0.200482	8.0499	-4.52178	0.000266127	0.00828392	0.479817
11754999_x_at	58517	RBM25	RNA binding motif protein 25	-0.162418	10.1384	-4.52167	0.000266191	0.00828392	0.479585
11733585_at	121793	TEX29	testis expressed 29	0.214916	6.17037	4.5212	0.000266468	0.00828604	0.478581
11734971_s_at	84515	MCM8	minichromosome maintenance 8 homologous recombination repair factor	-0.221132	5.55193	-4.51883	0.000267861	0.00832281	0.473551
11716823_s_at	56898	BDH2	3-hydroxybutyrate dehydrogenase 2	0.184651	8.55537	4.51798	0.000268362	0.00832769	0.471749
11716167_a_at	4599	MX1	MX dynamin like GTPase 1	0.184289	6.19932	4.51785	0.000268438	0.00832769	0.471473
11739856_s_at	57451	TENM2	teneurin transmembrane protein 2	0.267387	6.36134	4.51748	0.000268656	0.00832791	0.470692
11735999_a_at	163049	ZNF791	zinc finger protein 791	-0.308623	6.88582	-4.51691	0.000268996	0.00833192	0.469473
11747612_a_at	5798	PTPRN	protein tyrosine phosphatase, receptor type N	0.178094	5.15564	4.5159	0.000269593	0.00834389	0.467333
11746252_a_at	8562	DENR	density regulated re-initiation and release factor	-0.179067	7.98523	-4.51442	0.000270471	0.00836454	0.464195
11717682_a_at	10672	GNA13	G protein subunit alpha 13	-0.311189	5.90752	-4.51309	0.000271266	0.00837804	0.461362
11728152_a_at	3017	HIST1H2BD	histone cluster 1 H2B family member d	-0.278839	8.0961	-4.51298	0.000271331	0.00837804	0.461134
11717730_s_at	6713	SQLE	squalene epoxidase	-0.225516	11.1481	-4.51207	0.000271875	0.00838573	0.459199
11743441_s_at	2923	PDIA3	protein disulfide isomerase family A member 3	-0.163626	12.1454	-4.51186	0.000272003	0.00838573	0.458747
11741011_a_at	22908	SACM1L	SAC1 suppressor of actin mutations 1 like (yeast)	-0.187969	7.59306	-4.51041	0.000272871	0.00840075	0.455673
11723010_a_at	10112	KIF20A	kinesin family member 20A	-0.187587	10.1974	-4.51034	0.000272914	0.00840075	0.455519
11751086_x_at	2629	GBA	glucosylceramidase beta	-0.185134	9.87724	-4.50807	0.000274279	0.00843622	0.450705
11746403_x_at	80321	CEP70	centrosomal protein 70	0.177538	10.2594	4.50598	0.000275543	0.00846852	0.446269
11716908_a_at	8635	RNASET2	ribonuclease T2	-0.145314	13.2735	-4.50495	0.000276168	0.00848115	0.444082
11723180_a_at	50618	ITSN2	intersectin 2	-0.265578	6.4253	-4.50454	0.000276421	0.00848119	0.443199
11739209_a_at	5562	PRKAA1	protein kinase AMP-activated catalytic subunit alpha 1	-0.18354	7.48448	-4.50425	0.000276598	0.00848119	0.442583
11739239_a_at	6619	SNAPC3	small nuclear RNA activating complex polypeptide 3	-0.179171	7.65308	-4.50362	0.000276977	0.00848626	0.441261
11726603_at	55157	DARS2	aspartyl-tRNA synthetase 2, mitochondrial	-0.197354	7.91647	-4.50287	0.000277439	0.00849383	0.439654
11723760_a_at	51663	ZFR	zinc finger RNA binding protein	-0.249955	11.0986	-4.50167	0.000278171	0.00850967	0.437111
11744888_a_at	4001	LMNB1	lamin B1	-0.197112	10.4806	-4.50124	0.000278431	0.00851104	0.436211
11731077_a_at	91694	LONRF1	LON peptidase N-terminal domain and ring finger 1	-0.187879	7.97268	-4.50063	0.000278809	0.00851604	0.434901
11732166_a_at	64788	LMF1	lipase maturation factor 1	0.22985	7.22462	4.49648	0.000281366	0.00858187	0.426093
11739895_a_at	7398	USP1	ubiquitin specific peptidase 1	-0.149343	11.2702	-4.49635	0.000281444	0.00858187	0.425825
11738243_at	388407	C17orf82	chromosome 17 open reading frame 82	0.180961	7.73994	4.4959	0.000281727	0.00858187	0.424855
11756313_x_at	5176	SERPINF1	serpin family F member 1	0.199502	11.5065	4.49573	0.000281831	0.00858187	0.424501
11716197_a_at	79602	ADIPOR2	adiponectin receptor 2	-0.215174	7.6036	-4.49375	0.000283062	0.00861211	0.420296
11718537_s_at	51011	FAHD2A	fumarylacetoacetate hydrolase domain containing 2A	0.178023	9.17695	4.49317	0.000283423	0.00861211	0.419066
11724525_at	81889	FAHD1	fumarylacetoacetate hydrolase domain containing 1	-0.150861	9.02243	-4.49287	0.000283612	0.00861211	0.418424
11751224_x_at	5594	MAPK1	mitogen-activated protein kinase 1	-0.173852	9.05173	-4.49274	0.000283693	0.00861211	0.418146
11716048_at	10221	TRIB1	tribbles pseudokinase 1	0.249997	10.2978	4.49137	0.000284553	0.0086316	0.415226
11719775_at	134553	C5orf24	chromosome 5 open reading frame 24	-0.157146	7.93649	-4.48935	0.000285822	0.00866346	0.410933
11715563_s_at	6319	SCD	stearoyl-CoA desaturase	-0.376322	9.35867	-4.4884	0.000286419	0.00866945	0.408921
11748783_a_at	29128	UHRF1	ubiquitin like with PHD and ring finger domains 1	-0.271428	8.99244	-4.48834	0.000286458	0.00866945	0.408791
11740268_at	343099	CCDC18	coiled-coil domain containing 18	-0.358578	5.56292	-4.48794	0.000286706	0.00867034	0.407956
11755587_a_at	10346	TRIM22	tripartite motif containing 22	-0.313032	6.15608	-4.48646	0.000287643	0.00869075	0.404809
11715680_s_at	113246	C12orf57	chromosome 12 open reading frame 57	0.16167	12.5583	4.48571	0.000288123	0.00869075	0.403201
11724312_a_at	6452	SH3BP2	SH3 domain binding protein 2	-0.236815	8.06243	-4.48566	0.000288151	0.00869075	0.403105
11754920_s_at	81552	VOPP1	vesicular, overexpressed in cancer, prosurvival protein 1	-0.134813	11.2881	-4.48549	0.000288259	0.00869075	0.402746
11715984_s_at	23394	ADNP	activity dependent neuroprotector homeobox	-0.170193	9.93518	-4.48502	0.000288558	0.00869318	0.401743
11725045_a_at	6675	UAP1	UDP-N-acetylglucosamine pyrophosphorylase 1	-0.183403	8.57864	-4.48395	0.00028924	0.0087071	0.399466
11722111_at	3142	HLX	H2.0 like homeobox	0.206041	10.7639	4.48167	0.000290696	0.00874427	0.394623
11752291_x_at	55676	SLC30A6	solute carrier family 30 member 6	-0.236889	6.66095	-4.48104	0.0002911	0.00874979	0.393283
11752197_x_at	2022	ENG	endoglin	0.21882	9.05723	4.4799	0.000291833	0.00876518	0.390855
11732804_at	338917	VSX2	visual system homeobox 2	0.187781	5.85028	4.479	0.000292413	0.00877593	0.388942
11752995_a_at	1737	DLAT	dihydrolipoamide S-acetyltransferase	-0.262096	9.0373	-4.47859	0.000292673	0.00877709	0.388084
11760755_at	100506276	LOC100506276	uncharacterized LOC100506276	-0.230762	6.00708	-4.47735	0.000293476	0.00879453	0.385439
11759921_at	1936	EEF1D	eukaryotic translation elongation factor 1 delta	-0.249737	6.31938	-4.47616	0.000294244	0.00881085	0.382921
11715436_at	7078	TIMP3	TIMP metallopeptidase inhibitor 3	0.266689	12.8161	4.47562	0.000294598	0.00881086	0.381759
11718632_x_at	57060	PCBP4	poly(rC) binding protein 4	0.176573	8.9475	4.47548	0.000294689	0.00881086	0.381463
11754630_a_at	197259	MLKL	mixed lineage kinase domain like pseudokinase	-0.147407	8.98099	-4.47421	0.000295511	0.00882879	0.378774
11744931_x_at	1998	ELF2	E74 like ETS transcription factor 2	-0.186581	8.24178	-4.47324	0.000296145	0.00884106	0.376707
11715932_s_at	84617	TUBB6	tubulin beta 6 class V	-0.150429	12.6796	-4.47268	0.000296506	0.00884518	0.375531
11721754_x_at	79868	ALG13	ALG13, UDP-N-acetylglucosaminyltransferase subunit	-0.201969	9.99406	-4.4719	0.000297017	0.00885374	0.373872
11753439_a_at	2629	GBA	glucosylceramidase beta	-0.195176	9.40996	-4.46974	0.000298433	0.00887394	0.369282
11717549_x_at	84280	BTBD10	BTB domain containing 10	-0.21706	8.15797	-4.46941	0.000298652	0.00887394	0.368576
11754789_a_at	56950	SMYD2	SET and MYND domain containing 2	-0.155285	9.5865	-4.4693	0.000298725	0.00887394	0.368339
11726428_a_at	55827	DCAF6	DDB1 and CUL4 associated factor 6	-0.165082	9.30116	-4.46918	0.000298805	0.00887394	0.368082
11739557_a_at	10791	VAMP5	vesicle associated membrane protein 5	0.287375	7.36488	4.46898	0.000298938	0.00887394	0.367653
11721329_a_at	8732	RNGTT	RNA guanylyltransferase and 5'-phosphatase	-0.197323	8.01634	-4.46883	0.000299038	0.00887394	0.367328
11754211_a_at	9360	PPIG	peptidylprolyl isomerase G	-0.187014	10.6641	-4.46745	0.000299943	0.00889413	0.364414
11731555_at	171024	SYNPO2	synaptopodin 2	0.259469	7.56321	4.46532	0.000301355	0.00892931	0.359884
11758020_s_at	1983	EIF5	eukaryotic translation initiation factor 5	-0.196446	9.45587	-4.46367	0.000302454	0.00895516	0.356375
11743733_s_at	1827	RCAN1	regulator of calcineurin 1	0.172603	8.90053	4.46259	0.000303174	0.00896706	0.354079
11723269_at	23633	KPNA6	karyopherin subunit alpha 6	-0.245135	9.40449	-4.46239	0.000303308	0.00896706	0.353653
11748806_x_at	10097	ACTR2	ARP2 actin related protein 2 homolog	-0.257696	10.3271	-4.46121	0.000304098	0.00897701	0.351144
11750354_a_at	55751	TMEM184C	transmembrane protein 184C	-0.211704	7.89758	-4.46056	0.000304538	0.00897701	0.349751
11717215_a_at	10079	ATP9A	ATPase phospholipid transporting 9A (putative)	0.294403	6.08353	4.46048	0.00030459	0.00897701	0.349586
11733101_at	219333	USP12	ubiquitin specific peptidase 12	-0.194921	7.20145	-4.46023	0.000304757	0.00897701	0.349056
11721334_a_at	5352	PLOD2	procollagen-lysine,2-oxoglutarate 5-dioxygenase 2	-0.261952	8.60078	-4.46019	0.000304781	0.00897701	0.34898
11728033_at	375035	SFT2D2	SFT2 domain containing 2	-0.184143	8.08396	-4.45986	0.000305005	0.00897701	0.348273
11754377_a_at	79754	ASB13	ankyrin repeat and SOCS box containing 13	0.176345	7.76724	4.45951	0.000305242	0.00897732	0.347524
11747901_s_at	283970	PDXDC2P-NPIPB14P	nuclear pore complex-interacting protein	-0.222968	7.30239	-4.45839	0.000305993	0.008989	0.345152
11728768_s_at	51088	KLHL5	kelch like family member 5	0.180659	9.68654	4.45825	0.000306092	0.008989	0.344839
11721159_x_at	128338	DRAM2	DNA damage regulated autophagy modulator 2	0.233941	11.6541	4.4571	0.000306865	0.00899911	0.342407
11754799_s_at	51068	NMD3	NMD3 ribosome export adaptor	0.173298	10.5618	4.45692	0.000306989	0.00899911	0.342018
11734462_at	126402	CCDC105	coiled-coil domain containing 105	0.213232	5.74358	4.45673	0.000307118	0.00899911	0.341612
11750967_a_at	54807	ZNF586	zinc finger protein 586	-0.133276	8.16431	-4.45639	0.000307348	0.00899918	0.340892
11726112_at	84190	METTL25	methyltransferase like 25	-0.209438	7.97391	-4.45479	0.000308434	0.00902431	0.337489
11743831_s_at	6196	RPS6KA2	ribosomal protein S6 kinase A2	0.306819	7.95641	4.45445	0.000308662	0.00902431	0.336777
11750911_x_at	8148	TAF15	TATA-box binding protein associated factor 15	-0.192042	11.0804	-4.45319	0.00030952	0.00904273	0.334099
11724582_a_at	127262	TPRG1L	tumor protein p63 regulated 1 like	-0.220682	7.7304	-4.45084	0.000311129	0.00908305	0.329096
11736987_a_at	80224	NUBPL	nucleotide binding protein like	-0.214249	7.0645	-4.4485	0.000312737	0.00912326	0.324126
11759723_at	10426	TUBGCP3	tubulin gamma complex associated protein 3	0.232994	7.61893	4.44775	0.000313256	0.00912553	0.322527
11723331_at	57687	VAT1L	vesicle amine transport 1 like	-0.162214	7.86995	-4.44772	0.000313275	0.00912553	0.322466
11717446_x_at	1725	DHPS	deoxyhypusine synthase	0.153752	10.8897	4.44629	0.000314267	0.00914768	0.319419
11742812_a_at	6197	RPS6KA3	ribosomal protein S6 kinase A3	-0.163184	8.677	-4.44445	0.000315542	0.00917288	0.315513
11754361_s_at	2932	GSK3B	glycogen synthase kinase 3 beta	-0.162726	10.077	-4.44438	0.000315595	0.00917288	0.31535
11725227_at	5031	P2RY6	pyrimidinergic receptor P2Y6	0.180126	6.72373	4.44399	0.000315866	0.009174	0.314524
11733400_a_at	375341	C3orf62	chromosome 3 open reading frame 62	-0.217954	7.12441	-4.44206	0.000317214	0.0092064	0.310417
11720819_s_at	6387	CXCL12	C-X-C motif chemokine ligand 12	0.291521	5.14179	4.44065	0.000318203	0.009228	0.307415
11743277_at	7402	UTRN	utrophin	-0.196906	7.03073	-4.44014	0.000318558	0.009228	0.306338
11723552_a_at	5348	FXYD1	FXYD domain containing ion transport regulator 1	0.157505	6.05531	4.44	0.000318657	0.009228	0.30604
11752324_a_at	23329	TBC1D30	TBC1 domain family member 30	-0.513167	9.19761	-4.43952	0.000318995	0.00923103	0.305018
11723205_a_at	5226	PGD	phosphogluconate dehydrogenase	0.185694	9.95478	4.43882	0.000319489	0.00923859	0.303524
11727566_at	90268	OTULIN	OTU deubiquitinase with linear linkage specificity	-0.177672	8.45815	-4.43772	0.000320261	0.00925418	0.301195
11717886_a_at	5328	PLAU	plasminogen activator, urokinase	0.211988	10.7867	4.43705	0.000320734	0.00926108	0.299773
11744873_a_at	606293	KLKP1	kallikrein pseudogene 1	0.217234	5.92246	4.43582	0.000321611	0.00927964	0.297139
11747483_a_at	25816	TNFAIP8	TNF alpha induced protein 8	-0.25968	7.52831	-4.43279	0.000323762	0.00932456	0.290711
11759304_at	7368	UGT8	UDP glycosyltransferase 8	-0.239478	7.50126	-4.43273	0.000323806	0.00932456	0.290578
11757896_s_at	57035	RSRP1	arginine and serine rich protein 1	-0.225323	7.81757	-4.43264	0.000323874	0.00932456	0.290377
11719040_s_at	114757	CYGB	cytoglobin	0.165217	7.02707	4.43116	0.000324929	0.00934642	0.287241
11733817_s_at	2273	FHL1	four and a half LIM domains 1	0.230103	9.9483	4.43092	0.000325105	0.00934642	0.286718
11758207_s_at	5586	PKN2	protein kinase N2	-0.290397	7.0222	-4.43058	0.000325345	0.00934655	0.286005
11744509_a_at	11079	RER1	retention in endoplasmic reticulum sorting receptor 1	-0.164975	10.4906	-4.42948	0.000326137	0.0093625	0.283662
11757768_s_at	50808	AK3	adenylate kinase 3	0.153024	10.1952	4.42903	0.000326462	0.00936504	0.282701
11756416_a_at	55857	KIZ	kizuna centrosomal protein	0.195248	9.52606	4.42769	0.00032743	0.00938602	0.279845
11761443_a_at	8997	KALRN	kalirin, RhoGEF kinase	0.224058	6.32333	4.42719	0.000327791	0.00938928	0.278785
11732223_x_at	7784	ZP3	zona pellucida glycoprotein 3	0.146594	8.22908	4.42687	0.000328018	0.00938928	0.278115
11725046_a_at	81611	ANP32E	acidic nuclear phosphoprotein 32 family member E	-0.26196	9.08172	-4.42568	0.00032888	0.00940366	0.275584
11716604_a_at	25948	KBTBD2	kelch repeat and BTB domain containing 2	-0.219082	8.46379	-4.42508	0.000329315	0.00940366	0.274309
11754763_a_at	10007	GNPDA1	glucosamine-6-phosphate deaminase 1	0.149377	9.83232	4.42501	0.000329368	0.00940366	0.274156
11740181_a_at	5782	PTPN12	protein tyrosine phosphatase, non-receptor type 12	-0.192498	10.2325	-4.42487	0.00032947	0.00940366	0.273857
11760324_a_at	124540	MSI2	musashi RNA binding protein 2	0.263041	5.52955	4.42445	0.000329777	0.00940565	0.272958
11761643_x_at	1725	DHPS	deoxyhypusine synthase	0.158947	11.0469	4.42319	0.000330694	0.00941833	0.270281
11733050_a_at	50809	HP1BP3	heterochromatin protein 1 binding protein 3	-0.206327	8.82272	-4.42319	0.000330697	0.00941833	0.270271
11718747_at	7703	PCGF2	polycomb group ring finger 2	0.220102	9.39665	4.42176	0.000331741	0.00942547	0.267231
11739035_x_at	10097	ACTR2	ARP2 actin related protein 2 homolog	-0.255859	9.13176	-4.42142	0.00033199	0.00942547	0.266508
11727062_at	2277	VEGFD	vascular endothelial growth factor D	0.180305	5.49133	4.42141	0.000331998	0.00942547	0.266487
11755903_x_at	90634	N4BP2L1	NEDD4 binding protein 2 like 1	0.292925	9.87698	4.42136	0.000332029	0.00942547	0.266394
11752851_a_at	51535	PPHLN1	periphilin 1	-0.191994	6.58628	-4.42122	0.000332137	0.00942547	0.26608
11753470_a_at	7072	TIA1	TIA1 cytotoxic granule associated RNA binding protein	-0.247271	6.90257	-4.42011	0.000332952	0.00943684	0.263717
11743169_a_at	9404	LPXN	leupaxin	-0.242544	9.09858	-4.42002	0.000333014	0.00943684	0.263538
11752768_s_at	56181	MTFR1L	mitochondrial fission regulator 1 like	-0.173881	8.96793	-4.41779	0.000334659	0.00947075	0.258786
11724608_a_at	80199	FUZ	fuzzy planar cell polarity protein	0.187056	7.40354	4.41775	0.000334689	0.00947075	0.2587
11743729_at	57003	CCDC47	coiled-coil domain containing 47	-0.157773	9.75569	-4.41719	0.000335105	0.00947492	0.257504
11745685_a_at	132320	SCLT1	sodium channel and clathrin linker 1	-0.216892	5.60707	-4.4169	0.000335315	0.00947492	0.256898
11754447_a_at	9252	RPS6KA5	ribosomal protein S6 kinase A5	-0.20472	6.54679	-4.41623	0.000335811	0.00948216	0.255474
11743382_a_at	55660	PRPF40A	pre-mRNA processing factor 40 homolog A	-0.149605	10.3391	-4.4137	0.000337696	0.00952272	0.250075
11741060_a_at	84329	HVCN1	hydrogen voltage gated channel 1	0.262613	10.122	4.41334	0.000337964	0.00952272	0.249311
11728237_at	23049	SMG1	SMG1, nonsense mediated mRNA decay associated PI3K related kinase	-0.18747	9.88109	-4.41333	0.000337968	0.00952272	0.249298
11724073_a_at	28227	PPP2R3B	protein phosphatase 2 regulatory subunit B''beta	0.226868	7.87439	4.41283	0.000338342	0.00952648	0.248232
11723297_a_at	11217	AKAP2	A-kinase anchoring protein 2	-0.170758	7.67533	-4.41201	0.000338958	0.00953704	0.246479
11733952_at	115361	GBP4	guanylate binding protein 4	0.277952	5.38414	4.41131	0.000339479	0.00954491	0.244999
11733583_at	170680	PSORS1C2	psoriasis susceptibility 1 candidate 2	0.18495	6.35183	4.40976	0.000340642	0.00957084	0.241698
11730147_a_at	221188	ADGRG5	adhesion G protein-coupled receptor G5	-0.192938	7.2618	-4.40908	0.000341153	0.00957396	0.240253
11745290_a_at	10745	PHTF1	putative homeodomain transcription factor 1	-0.234017	6.91076	-4.40897	0.000341237	0.00957396	0.240018
11725636_a_at	55233	MOB1A	MOB kinase activator 1A	-0.153703	10.8918	-4.40801	0.000341963	0.00958726	0.237966
11717271_a_at	23532	PRAME	preferentially expressed antigen in melanoma	0.192862	9.96894	4.4077	0.000342195	0.00958726	0.237314
11726015_at	10082	GPC6	glypican 6	0.151885	8.82012	4.40677	0.000342901	0.00959805	0.235327
11733789_a_at	83693	HSDL1	hydroxysteroid dehydrogenase like 1	-0.296245	6.84833	-4.40646	0.000343131	0.00959805	0.23468
11728469_a_at	121551	BTBD11	BTB domain containing 11	0.260016	5.63801	4.40607	0.000343426	0.00959805	0.233852
11739971_at	9891	NUAK1	NUAK family kinase 1	0.21004	5.49746	4.40591	0.000343549	0.00959805	0.233506
11752919_x_at	34	ACADM	acyl-CoA dehydrogenase, C-4 to C-12 straight chain	-0.186851	10.0874	-4.40516	0.000344122	0.00960019	0.231898
11731871_a_at	30835	CD209	CD209 molecule	0.211699	5.3444	4.40504	0.000344208	0.00960019	0.231657
11719356_at	150368	FAM109B	family with sequence similarity 109 member B	0.164593	6.22402	4.40485	0.000344352	0.00960019	0.231253
11723738_a_at	134430	WDR36	WD repeat domain 36	-0.184837	7.97511	-4.40412	0.000344911	0.00960901	0.229689
11721147_at	9145	SYNGR1	synaptogyrin 1	0.204468	7.08299	4.40242	0.00034621	0.00963841	0.226066
11722538_a_at	55374	TMCO6	transmembrane and coiled-coil domains 6	0.153543	9.07595	4.39998	0.000348078	0.00968361	0.220877
11764014_x_at	2618	GART	phosphoribosylglycinamide formyltransferase, phosphoribosylglycinamide synthetase, phosphoribosylaminoimidazole synthetase	0.152431	8.01955	4.39933	0.000348576	0.00969066	0.219498
11757766_s_at	4131	MAP1B	microtubule associated protein 1B	0.209692	9.10571	4.3975	0.000349991	0.00972316	0.215594
11721642_x_at	10486	CAP2	CAP, adenylate cyclase-associated protein, 2 (yeast)	0.38086	5.443	4.39525	0.000351729	0.00976103	0.210817
11745800_a_at	9738	CCP110	centriolar coiled-coil protein 110	-0.208417	9.21216	-4.3951	0.000351847	0.00976103	0.210494
11726220_at	284612	SYPL2	synaptophysin like 2	0.206782	5.73465	4.393	0.000353483	0.00979957	0.20602
11733953_x_at	115361	GBP4	guanylate binding protein 4	0.252102	5.71222	4.39263	0.000353773	0.00980075	0.205229
11718723_at	57561	ARRDC3	arrestin domain containing 3	-0.237915	6.50814	-4.39163	0.000354554	0.00980925	0.203104
11722849_a_at	5530	PPP3CA	protein phosphatase 3 catalytic subunit alpha	-0.154946	10.4774	-4.39137	0.000354758	0.00980925	0.202548
11723105_at	129607	CMPK2	cytidine/uridine monophosphate kinase 2	-0.211945	7.5479	-4.39129	0.000354823	0.00980925	0.202373
11758868_at	51735	RAPGEF6	Rap guanine nucleotide exchange factor 6	-0.168858	9.83477	-4.39049	0.000355444	0.00981957	0.200686
11759110_a_at	8345	HIST1H2BH	histone cluster 1 H2B family member h	-0.255465	9.39314	-4.38963	0.000356125	0.00982516	0.198841
11722694_a_at	9202	ZMYM4	zinc finger MYM-type containing 4	-0.178001	7.94294	-4.38961	0.000356142	0.00982516	0.198794
11758156_s_at	26503	SLC17A5	solute carrier family 17 member 5	0.144409	10.0826	4.3891	0.000356538	0.00982924	0.197723
11724764_s_at	7024	TFCP2	transcription factor CP2	-0.128304	9.64295	-4.38629	0.000358757	0.00987968	0.191741
11753630_x_at	400	ARL1	ADP ribosylation factor like GTPase 1	-0.25246	7.90671	-4.38606	0.000358941	0.00987968	0.191248
11719738_at	167227	DCP2	decapping mRNA 2	-0.195284	10.1618	-4.38584	0.000359116	0.00987968	0.190778
11721577_at	7124	TNF	tumor necrosis factor	0.360435	8.44502	4.38319	0.000361225	0.0099308	0.185132
11736712_at	259236	TMIE	transmembrane inner ear	0.197555	6.59069	4.38171	0.000362407	0.0099564	0.181981
11715534_a_at	4035	LRP1	LDL receptor related protein 1	0.151081	7.29647	4.3806	0.000363298	0.00996153	0.179614
11719084_a_at	6601	SMARCC2	SWI/SNF related, matrix associated, actin dependent regulator of chromatin subfamily c member 2	0.165496	8.8292	4.38025	0.000363581	0.00996153	0.178864
11731388_a_at	164656	TMPRSS6	transmembrane protease, serine 6	0.151619	8.42554	4.37991	0.000363854	0.00996153	0.17814
11747836_a_at	6198	RPS6KB1	ribosomal protein S6 kinase B1	-0.149714	8.0687	-4.37955	0.000364139	0.00996153	0.177387
11758004_s_at	9857	CEP350	centrosomal protein 350	-0.206334	9.92898	-4.37937	0.000364284	0.00996153	0.177002
11757721_s_at	64651	CSRNP1	cysteine and serine rich nuclear protein 1	0.227741	8.68032	4.37932	0.000364326	0.00996153	0.176892
11751561_a_at	57468	SLC12A5	solute carrier family 12 member 5	0.162386	5.68218	4.37926	0.00036437	0.00996153	0.176774
11731873_a_at	30835	CD209	CD209 molecule	0.20878	7.3349	4.37897	0.000364606	0.00996153	0.176151
11716746_a_at	58516	FAM60A	family with sequence similarity 60 member A	0.172129	11.2068	4.37745	0.000365836	0.00998547	0.172904
11755278_a_at	29785	CYP2S1	cytochrome P450 family 2 subfamily S member 1	0.204288	8.93304	4.37675	0.000366395	0.00998547	0.17143
11736426_s_at	79745	CLIP4	CAP-Gly domain containing linker protein family member 4	0.159622	5.55665	4.37654	0.000366567	0.00998547	0.17098
11757913_x_at	7846	TUBA1A	tubulin alpha 1a	-0.26971	11.4052	-4.37648	0.00036662	0.00998547	0.17084
11722601_a_at	39	ACAT2	acetyl-CoA acetyltransferase 2	-0.278339	12.9757	-4.37606	0.000366954	0.00998547	0.16996
11730001_at	4902	NRTN	neurturin	0.219007	7.57101	4.37602	0.000366994	0.00998547	0.169856
11748771_a_at	253943	YTHDF3	YTH N6-methyladenosine RNA binding protein 3	-0.245948	7.38551	-4.37319	0.000369293	0.0100325	0.163837
11758436_s_at	7095	SEC62	SEC62 homolog, preprotein translocation factor	0.1861	8.79828	4.37318	0.000369297	0.0100325	0.163825
11740646_a_at	1232	CCR3	C-C motif chemokine receptor 3	0.263152	5.98026	4.37296	0.000369484	0.0100325	0.163339
11758306_s_at	57472	CNOT6	CCR4-NOT transcription complex subunit 6	-0.183928	9.33942	-4.37085	0.000371207	0.0100699	0.158853
11761960_x_at	10730	YME1L1	YME1 like 1 ATPase	0.475174	8.01988	4.37065	0.00037137	0.0100699	0.15843
11747807_x_at	8732	RNGTT	RNA guanylyltransferase and 5'-phosphatase	-0.197136	6.86701	-4.37021	0.000371732	0.0100729	0.157491
11734467_at	139285	AMER1	APC membrane recruitment protein 1	0.205072	6.68193	4.36982	0.000372049	0.0100746	0.156667
11728510_x_at	2218	FKTN	fukutin	-0.230142	5.06401	-4.36741	0.000374039	0.0101139	0.151525
11721624_s_at	26118	WSB1	WD repeat and SOCS box containing 1	-0.186303	11.3045	-4.3671	0.000374297	0.0101139	0.150862
11728922_at	9480	ONECUT2	one cut homeobox 2	-0.331283	7.79113	-4.36704	0.000374344	0.0101139	0.15074
11731678_s_at	56975	FAM20C	FAM20C, golgi associated secretory pathway kinase	0.232554	10.269	4.36626	0.000374993	0.0101139	0.149071
11751719_a_at	56895	AGPAT4	1-acylglycerol-3-phosphate O-acyltransferase 4	0.253589	6.85722	4.36581	0.000375364	0.0101139	0.148117
11720268_a_at	25998	IBTK	inhibitor of Bruton tyrosine kinase	-0.2182	7.62594	-4.36518	0.000375883	0.0101139	0.146784
11761421_at	970	CD70	CD70 molecule	-0.198171	10.6674	-4.36517	0.000375894	0.0101139	0.146756
11748765_s_at	246175	CNOT6L	CCR4-NOT transcription complex subunit 6 like	-0.325956	5.08404	-4.36513	0.000375928	0.0101139	0.14667
11743983_x_at	56904	SH3GLB2	SH3 domain containing GRB2 like, endophilin B2	0.190199	8.97966	4.36505	0.000375994	0.0101139	0.146499
11721017_at	57666	FBRSL1	fibrosin like 1	0.192317	9.44789	4.36498	0.000376055	0.0101139	0.146345
11731998_s_at	440193	CCDC88C	coiled-coil domain containing 88C	0.234834	7.86866	4.36447	0.000376473	0.0101183	0.145274
11760641_at	440044	SLC22A20	solute carrier family 22 member 20	0.242291	5.50736	4.36252	0.0003781	0.0101551	0.141116
11759779_at	168850	ZNF800	zinc finger protein 800	-0.347968	5.98602	-4.36163	0.000378846	0.0101683	0.139216
11732947_a_at	9439	MED23	mediator complex subunit 23	-0.216308	7.08369	-4.36128	0.000379137	0.0101692	0.138476
11727675_at	55034	MOCOS	molybdenum cofactor sulfurase	0.346702	6.31424	4.36026	0.000379999	0.0101854	0.136288
11739641_a_at	60312	AFAP1	actin filament associated protein 1	0.312478	7.88076	4.35988	0.000380312	0.0101869	0.135493
11723184_x_at	246175	CNOT6L	CCR4-NOT transcription complex subunit 6 like	-0.231328	7.49461	-4.35897	0.000381076	0.0102005	0.133558
11746010_x_at	39	ACAT2	acetyl-CoA acetyltransferase 2	-0.260006	11.8777	-4.35379	0.000385471	0.0103038	0.122505
11756177_s_at	54918	CMTM6	CKLF like MARVEL transmembrane domain containing 6	-0.163441	11.5726	-4.35375	0.000385503	0.0103038	0.122425
11749853_a_at	1838	DTNB	dystrobrevin beta	0.231501	6.52143	4.35346	0.000385745	0.0103038	0.12182
11744565_s_at	23398	PPWD1	peptidylprolyl isomerase domain and WD repeat containing 1	-0.205232	7.60101	-4.35291	0.000386222	0.0103038	0.120629
11750123_a_at	150468	CKAP2L	cytoskeleton associated protein 2 like	-0.172013	8.75691	-4.35289	0.000386237	0.0103038	0.120591
11754718_a_at	57003	CCDC47	coiled-coil domain containing 47	-0.214387	7.88182	-4.35252	0.000386552	0.0103053	0.119806
11728260_at	27042	DIEXF	digestive organ expansion factor homolog (zebrafish)	0.19069	5.31501	4.35091	0.000387929	0.0103303	0.116379
11717468_s_at	55020	TTC38	tetratricopeptide repeat domain 38	0.129138	9.84081	4.35081	0.000388013	0.0103303	0.116168
11758729_x_at	4502	MT2A	metallothionein 2A	0.176407	9.0193	4.3499	0.000388798	0.0103381	0.114223
11726302_a_at	51514	DTL	denticleless E3 ubiquitin protein ligase homolog	-0.162089	9.38232	-4.34986	0.000388829	0.0103381	0.114146
11733242_at	127733	UBXN10	UBX domain protein 10	0.191766	5.60443	4.34948	0.00038916	0.01034	0.113326
11727063_a_at	7371	UCK2	uridine-cytidine kinase 2	-0.219684	10.1759	-4.34858	0.000389933	0.0103523	0.111413
11761350_a_at	10465	PPIH	peptidylprolyl isomerase H	-0.301898	5.97797	-4.34826	0.000390208	0.0103523	0.110731
11726321_a_at	30001	ERO1A	endoplasmic reticulum oxidoreductase 1 alpha	-0.251946	6.92326	-4.34803	0.000390408	0.0103523	0.110239
11737050_x_at	3269	HRH1	histamine receptor H1	-0.261426	7.3974	-4.34641	0.000391807	0.0103825	0.10679
11733946_at	5912	RAP2B	RAP2B, member of RAS oncogene family	-0.173301	11.0789	-4.34561	0.000392505	0.0103848	0.105075
11717385_a_at	4495	MT1G	metallothionein 1G	-0.243246	9.39676	-4.34546	0.000392635	0.0103848	0.104756
11724851_a_at	29091	STXBP6	syntaxin binding protein 6	0.188291	8.6116	4.34541	0.000392679	0.0103848	0.104648
11748615_a_at	3454	IFNAR1	interferon alpha and beta receptor subunit 1	-0.154172	9.20382	-4.34432	0.000393624	0.0104028	0.102331
11743036_s_at	6303	SAT1	spermidine/spermine N1-acetyltransferase 1	0.321363	8.7163	4.3434	0.000394419	0.0104169	0.100385
11741400_a_at	3925	STMN1	stathmin 1	-0.156655	11.5606	-4.34043	0.000397024	0.0104787	0.0940414
11732396_a_at	57560	IFT80	intraflagellar transport 80	-0.191221	7.56151	-4.34	0.000397399	0.0104803	0.0931313
11759424_at	308	ANXA5	annexin A5	0.184415	8.3927	4.33976	0.000397615	0.0104803	0.0926088
11730726_s_at	183	AGT	angiotensinogen	0.185586	10.7266	4.3385	0.000398723	0.0105025	0.0899262
11739864_x_at	8458	TTF2	transcription termination factor 2	-0.207192	10.1802	-4.33808	0.000399088	0.0105052	0.0890432
11723905_a_at	7627	ZNF75A	zinc finger protein 75a	-0.152425	7.74312	-4.33775	0.000399385	0.010506	0.0883282
11751761_a_at	26512	INTS6	integrator complex subunit 6	-0.25934	6.99584	-4.33597	0.00040096	0.0105403	0.0845328
11752298_a_at	90293	KLHL13	kelch like family member 13	0.198893	7.14224	4.33567	0.00040122	0.0105403	0.0839096
11716717_a_at	4814	NINJ1	ninjurin 1	0.2009	10.3404	4.33515	0.00040168	0.0105454	0.0828038
11734972_x_at	84515	MCM8	minichromosome maintenance 8 homologous recombination repair factor	-0.230475	6.95308	-4.33485	0.000401947	0.0105454	0.0821649
11721073_a_at	10291	SF3A1	splicing factor 3a subunit 1	-0.150012	9.07514	-4.33083	0.00040554	0.0106326	0.0735883
11715731_at	1588	CYP19A1	cytochrome P450 family 19 subfamily A member 1	0.285514	5.85706	4.33029	0.000406029	0.0106369	0.0724273
11741631_a_at	205428	C3orf58	chromosome 3 open reading frame 58	-0.214911	7.19171	-4.33005	0.00040624	0.0106369	0.0719263
11743486_a_at	80018	NAA25	N(alpha)-acetyltransferase 25, NatB auxiliary subunit	-0.19964	8.3496	-4.32924	0.000406971	0.010649	0.0701934
11729011_at	64405	CDH22	cadherin 22	0.169147	5.56688	4.32804	0.000408053	0.0106703	0.067634
11748427_a_at	9927	MFN2	mitofusin 2	-0.163842	6.97851	-4.32758	0.000408469	0.0106741	0.0666523
11753932_a_at	51808	PHAX	phosphorylated adaptor for RNA export	-0.243845	7.29645	-4.3269	0.000409084	0.0106831	0.065201
11747030_a_at	81832	NETO1	neuropilin and tolloid like 1	0.141709	6.47784	4.32655	0.000409397	0.0106835	0.0644659
11719312_a_at	5607	MAP2K5	mitogen-activated protein kinase kinase 5	0.168048	9.36924	4.32628	0.00040964	0.0106835	0.0638934
11729171_x_at	84365	NIFK	nucleolar protein interacting with the FHA domain of MKI67	-0.155921	10.6057	-4.32482	0.000410966	0.0107044	0.0607794
11740674_a_at	10915	TCERG1	transcription elongation regulator 1	-0.1743	10.1158	-4.3248	0.000410982	0.0107044	0.0607411
11724320_x_at	28970	C11orf54	chromosome 11 open reading frame 54	-0.217952	6.36787	-4.32404	0.000411674	0.0107154	0.0591204
11717994_a_at	3164	NR4A1	nuclear receptor subfamily 4 group A member 1	0.394344	7.81977	4.32333	0.000412328	0.0107254	0.0575903
11716567_a_at	23215	PRRC2C	proline rich coiled-coil 2C	-0.230916	9.68772	-4.32053	0.000414881	0.01078	0.0516417
11750765_a_at	23595	ORC3	origin recognition complex subunit 3	-0.164185	10.1318	-4.32044	0.000414971	0.01078	0.0514338
11758447_s_at	10762	NUP50	nucleoporin 50	-0.146227	9.01962	-4.31957	0.000415767	0.0107891	0.0495857
11727479_a_at	25831	HECTD1	HECT domain E3 ubiquitin protein ligase 1	-0.162885	9.59047	-4.31946	0.000415866	0.0107891	0.0493559
11715918_s_at	100133941	CD24	CD24 molecule	-0.219156	5.35471	-4.31838	0.000416862	0.0108079	0.0470518
11729071_at	9653	HS2ST1	heparan sulfate 2-O-sulfotransferase 1	-0.260839	6.16318	-4.31639	0.000418705	0.0108485	0.0427998
11754151_a_at	134957	STXBP5	syntaxin binding protein 5	-0.231746	7.45557	-4.31593	0.000419127	0.0108524	0.041829
11748314_a_at	991	CDC20	cell division cycle 20	-0.169092	11.3121	-4.31501	0.00041998	0.0108674	0.0398704
11758459_s_at	8539	API5	apoptosis inhibitor 5	-0.153297	9.22785	-4.31394	0.000420977	0.010886	0.0375868
11748099_a_at	116154	PHACTR3	phosphatase and actin regulator 3	-0.141153	9.51667	-4.31183	0.000422951	0.01093	0.0330775
11734835_s_at	51616	TAF9B	TATA-box binding protein associated factor 9b	-0.316119	8.05023	-4.31053	0.000424168	0.0109513	0.0303092
11715729_s_at	1588	CYP19A1	cytochrome P450 family 19 subfamily A member 1	0.307902	8.57819	4.31036	0.000424329	0.0109513	0.0299444
11724773_x_at	3700	ITIH4	inter-alpha-trypsin inhibitor heavy chain family member 4	0.205263	5.4662	4.30853	0.000426049	0.0109885	0.0260454
11728505_at	147807	ZNF524	zinc finger protein 524	0.183257	8.7097	4.30771	0.000426823	0.0110013	0.0242969
11759015_at	92521	SPECC1	sperm antigen with calponin homology and coiled-coil domains 1	-0.29005	7.4072	-4.30718	0.000427322	0.011007	0.0231715
11718538_x_at	51011	FAHD2A	fumarylacetoacetate hydrolase domain containing 2A	0.172722	9.2625	4.30667	0.000427808	0.0110124	0.022075
11736356_a_at	23195	MDN1	midasin AAA ATPase 1	-0.19676	8.30394	-4.30594	0.000428497	0.0110147	0.0205246
11720285_s_at	22906	TRAK1	trafficking kinesin protein 1	-0.213094	7.99889	-4.30558	0.000428837	0.0110147	0.0197613
11730440_at	253782	CERS6	ceramide synthase 6	-0.161943	7.80975	-4.30527	0.00042913	0.0110147	0.0191024
11755298_s_at	92912	UBE2Q2	ubiquitin conjugating enzyme E2 Q2	-0.162763	9.83173	-4.30418	0.000430167	0.0110147	0.0167778
11751592_a_at	10885	WDR3	WD repeat domain 3	-0.239299	6.35175	-4.30414	0.000430203	0.0110147	0.0166972
11746739_a_at	4999	ORC2	origin recognition complex subunit 2	-0.179469	7.39553	-4.30397	0.000430365	0.0110147	0.0163343
11746581_a_at	5095	PCCA	propionyl-CoA carboxylase alpha subunit	0.201229	8.40455	4.30391	0.000430423	0.0110147	0.0162034
11752724_a_at	92949	ADAMTSL1	ADAMTS like 1	0.167964	6.5001	4.30387	0.000430465	0.0110147	0.0161092
11720506_a_at	51560	RAB6B	RAB6B, member RAS oncogene family	0.148796	8.59063	4.30376	0.000430567	0.0110147	0.0158813
11731418_a_at	5985	RFC5	replication factor C subunit 5	-0.198302	9.14489	-4.30342	0.000430894	0.0110147	0.015149
11739408_at	58508	KMT2C	lysine methyltransferase 2C	-0.205179	8.61665	-4.30327	0.000431036	0.0110147	0.0148323
11734569_a_at	51164	DCTN4	dynactin subunit 4	-0.178193	8.69217	-4.30306	0.000431235	0.0110147	0.0143887
11721411_a_at	54836	BSPRY	B-box and SPRY domain containing	0.344028	7.20811	4.30092	0.000433281	0.0110598	0.00982719
11728348_a_at	116832	RPL39L	ribosomal protein L39 like	0.134437	11.0243	4.30027	0.000433902	0.0110686	0.00844681
11736080_a_at	819	CAMLG	calcium modulating ligand	0.156391	9.711	4.29874	0.000435383	0.0110992	0.00516424
11761141_x_at	3964	LGALS8	galectin 8	-0.345844	6.21728	-4.29786	0.00043623	0.0111136	0.0032914
11720922_a_at	10866	HCP5	HLA complex P5 (non-protein coding)	0.282709	7.4288	4.29719	0.000436872	0.011117	0.00187452
11743972_a_at	54541	DDIT4	DNA damage inducible transcript 4	0.256026	11.7406	4.29708	0.000436977	0.011117	0.00164222
11718900_a_at	7049	TGFBR3	transforming growth factor beta receptor 3	0.235762	7.34681	4.29642	0.000437617	0.011117	0.000231956
11752379_a_at	79772	MCTP1	multiple C2 and transmembrane domain containing 1	0.189131	6.47121	4.29632	0.000437716	0.011117	1.42447e-05
11730272_a_at	5529	PPP2R5E	protein phosphatase 2 regulatory subunit B'epsilon	-0.171853	8.14771	-4.29614	0.000437887	0.011117	-0.000360808
11754923_a_at	89781	HPS4	HPS4, biogenesis of lysosomal organelles complex 3 subunit 2	0.259753	8.4824	4.29598	0.000438045	0.011117	-0.000709341
11754201_s_at	501	ALDH7A1	aldehyde dehydrogenase 7 family member A1	0.176273	7.87165	4.29498	0.000439017	0.0111283	-0.00284457
11747136_a_at	25885	POLR1A	RNA polymerase I subunit A	-0.270933	6.35744	-4.29478	0.000439214	0.0111283	-0.00327588
11740751_a_at	146542	ZNF688	zinc finger protein 688	0.216308	8.31658	4.29454	0.000439444	0.0111283	-0.00378178
11720058_a_at	55054	ATG16L1	autophagy related 16 like 1	-0.213347	8.61112	-4.29436	0.000439615	0.0111283	-0.00415716
11759177_at	4121	MAN1A1	mannosidase alpha class 1A member 1	0.272712	8.06156	4.29364	0.000440317	0.0111386	-0.00569304
11739663_at	9783	RIMS3	regulating synaptic membrane exocytosis 3	0.223787	11.4528	4.29331	0.000440644	0.0111386	-0.00640921
11734881_x_at	8148	TAF15	TATA-box binding protein associated factor 15	-0.233487	9.4863	-4.29308	0.000440864	0.0111386	-0.00689059
11727312_at	27319	BHLHE22	basic helix-loop-helix family member e22	0.166196	11.4877	4.29267	0.000441271	0.0111417	-0.00777868
11717178_a_at	6776	STAT5A	signal transducer and activator of transcription 5A	0.245952	8.64123	4.29224	0.000441689	0.0111452	-0.00869057
11728900_a_at	395	ARHGAP6	Rho GTPase activating protein 6	0.237663	5.54305	4.29193	0.000441993	0.0111458	-0.00935322
11746147_a_at	1967	EIF2B1	eukaryotic translation initiation factor 2B subunit alpha	-0.220982	9.85848	-4.29062	0.000443277	0.0111652	-0.0121493
11723334_a_at	51291	GMIP	GEM interacting protein	-0.142135	7.19136	-4.29057	0.000443327	0.0111652	-0.0122564
11744402_a_at	8548	BLZF1	basic leucine zipper nuclear factor 1	-0.286146	6.54164	-4.28924	0.000444626	0.0111882	-0.015075
11728528_a_at	10669	CGREF1	cell growth regulator with EF-hand domain 1	0.214759	8.01381	4.28906	0.000444805	0.0111882	-0.0154638
11747069_s_at	1663	DDX11	DEAD/H-box helicase 11	-0.236555	6.20202	-4.28845	0.000445412	0.0111963	-0.0167767
11737763_a_at	26230	TIAM2	T-cell lymphoma invasion and metastasis 2	0.186296	5.73005	4.28788	0.000445975	0.0112034	-0.0179958
11743592_a_at	89122	TRIM4	tripartite motif containing 4	0.182141	9.42236	4.28748	0.000446369	0.0112062	-0.0188446
11719297_s_at	79109	MAPKAP1	mitogen-activated protein kinase associated protein 1	0.149969	9.48236	4.2865	0.00044734	0.0112234	-0.020938
11718023_x_at	6744	SSFA2	sperm specific antigen 2	-0.191038	8.94299	-4.28532	0.00044851	0.0112415	-0.0234549
11726198_at	6854	SYN2	synapsin II	0.251087	5.5074	4.2852	0.000448629	0.0112415	-0.0237107
11762466_x_at	80154	GOLGA2P10	golgin A2 pseudogene 10	0.226832	6.1421	4.28415	0.000449665	0.0112604	-0.0259327
11754275_s_at	27090	ST6GALNAC4	ST6 N-acetylgalactosaminide alpha-2,6-sialyltransferase 4	0.161398	10.6774	4.28355	0.000450271	0.0112684	-0.0272296
11723327_x_at	768	CA9	carbonic anhydrase 9	0.149466	6.13099	4.28272	0.000451097	0.0112802	-0.0289962
11720187_a_at	11000	SLC27A3	solute carrier family 27 member 3	-0.280718	8.08656	-4.2825	0.00045131	0.0112802	-0.0294508
11747048_a_at	253832	ZDHHC20	zinc finger DHHC-type containing 20	-0.253127	5.49657	-4.28203	0.000451781	0.0112848	-0.0304564
11750959_x_at	199786	FAM129C	family with sequence similarity 129 member C	0.22546	5.78507	4.27844	0.00045539	0.0113678	-0.0381204
11727619_x_at	1944	EFNA3	ephrin A3	0.194103	6.13014	4.27811	0.000455726	0.0113691	-0.0388321
11716244_s_at	10163	WASF2	WAS protein family member 2	-0.318754	7.54715	-4.27741	0.000456428	0.0113794	-0.0403145
11748541_s_at	84279	PRADC1	protease associated domain containing 1	-0.239144	8.48917	-4.27635	0.000457505	0.0113991	-0.0425843
11745857_a_at	27352	SGSM3	small G protein signaling modulator 3	0.201876	8.68233	4.27598	0.000457878	0.0114012	-0.0433692
11719036_at	7405	UVRAG	UV radiation resistance associated	0.176198	7.46379	4.2756	0.000458265	0.0114035	-0.0441844
11737579_at	3139	HLA-L	major histocompatibility complex, class I, L (pseudogene)	0.222699	5.12807	4.27532	0.000458548	0.0114035	-0.044778
11719391_a_at	5591	PRKDC	protein kinase, DNA-activated, catalytic polypeptide	-0.230568	8.60485	-4.27412	0.000459764	0.0114266	-0.047329
11721142_a_at	4288	MKI67	marker of proliferation Ki-67	-0.240154	6.2894	-4.27369	0.000460206	0.0114304	-0.0482556
11754640_a_at	2053	EPHX2	epoxide hydrolase 2	0.172027	8.19659	4.27242	0.000461502	0.0114554	-0.0509635
11736711_at	259236	TMIE	transmembrane inner ear	0.267699	6.18259	4.27056	0.000463405	0.0114955	-0.0549277
11751370_a_at	51762	RAB8B	RAB8B, member RAS oncogene family	-0.204514	6.81992	-4.27009	0.000463887	0.0114978	-0.0559288
11748733_a_at	27342	RABGEF1	RAB guanine nucleotide exchange factor 1	-0.203297	7.70702	-4.26977	0.000464217	0.0114978	-0.0566153
11742876_a_at	27352	SGSM3	small G protein signaling modulator 3	0.130699	10.2391	4.26958	0.000464409	0.0114978	-0.0570121
11726010_at	84869	CBR4	carbonyl reductase 4	0.174007	8.30301	4.26906	0.000464945	0.0114978	-0.0581248
11718891_s_at	2309	FOXO3	forkhead box O3	-0.138756	11.8949	-4.26869	0.000465331	0.0114978	-0.058923
11721588_at	7185	TRAF1	TNF receptor associated factor 1	0.177765	6.13416	4.26854	0.000465485	0.0114978	-0.0592414
11743626_s_at	55366	LGR4	leucine rich repeat containing G protein-coupled receptor 4	-0.203419	7.27937	-4.2682	0.000465832	0.0114978	-0.0599605
11721180_at	23172	FAM175B	family with sequence similarity 175 member B	-0.168936	8.73102	-4.26819	0.000465841	0.0114978	-0.0599782
11737440_a_at	90427	BMF	Bcl2 modifying factor	0.201288	8.05431	4.26755	0.000466507	0.0114978	-0.0613542
11726597_a_at	1854	DUT	deoxyuridine triphosphatase	-0.201599	9.47048	-4.2675	0.00046656	0.0114978	-0.0614649
11739455_a_at	259230	SGMS1	sphingomyelin synthase 1	-0.223453	5.95823	-4.26737	0.000466691	0.0114978	-0.0617347
11740253_a_at	11130	ZWINT	ZW10 interacting kinetochore protein	-0.17881	10.7836	-4.26676	0.000467323	0.0115004	-0.0630377
11727033_at	9060	PAPSS2	3'-phosphoadenosine 5'-phosphosulfate synthase 2	-0.24766	7.66726	-4.26653	0.000467563	0.0115004	-0.0635338
11735580_s_at	83942	TSSK1B	testis specific serine kinase 1B	0.220556	6.1398	4.26642	0.000467669	0.0115004	-0.0637506
11753957_a_at	1725	DHPS	deoxyhypusine synthase	0.153423	11.3034	4.26408	0.000470107	0.0115418	-0.0687605
11721891_at	22859	ADGRL1	adhesion G protein-coupled receptor L1	0.156627	9.0597	4.26343	0.000470779	0.0115418	-0.0701361
11727994_at	8676	STX11	syntaxin 11	0.311753	6.98264	4.26328	0.000470934	0.0115418	-0.0704533
11755972_a_at	10724	MGEA5	meningioma expressed antigen 5 (hyaluronidase)	-0.211536	6.34514	-4.26306	0.000471166	0.0115418	-0.0709277
11727045_at	149111	CNIH3	cornichon family AMPA receptor auxiliary protein 3	0.273164	6.4041	4.26294	0.000471288	0.0115418	-0.0711757
11743701_at	54552	GNL3L	G protein nucleolar 3 like	-0.248489	10.6057	-4.26292	0.000471314	0.0115418	-0.0712287
11759748_x_at	51377	UCHL5	ubiquitin C-terminal hydrolase L5	-0.259192	7.08506	-4.26284	0.000471393	0.0115418	-0.0713912
11718430_a_at	7580	ZNF32	zinc finger protein 32	0.155036	9.73343	4.26189	0.000472386	0.011559	-0.0734184
11750438_x_at	5223	PGAM1	phosphoglycerate mutase 1	-0.178188	12.0411	-4.26159	0.000472703	0.0115596	-0.0740643
11741626_a_at	10892	MALT1	MALT1 paracaspase	-0.229346	6.80523	-4.26011	0.000474251	0.0115903	-0.0772128
11725882_a_at	84900	RNFT2	ring finger protein, transmembrane 2	0.315861	5.90361	4.25972	0.000474662	0.0115932	-0.0780481
11748486_a_at	8540	AGPS	alkylglycerone phosphate synthase	-0.249599	8.26224	-4.25933	0.00047508	0.011595	-0.0788953
11757816_s_at	4082	MARCKS	myristoylated alanine rich protein kinase C substrate	-0.243662	8.46766	-4.2591	0.00047532	0.011595	-0.0793819
11761537_at	80213	TM2D3	TM2 domain containing 3	0.186868	5.66906	4.25798	0.000476496	0.0116165	-0.0817625
11754299_a_at	10608	MXD4	MAX dimerization protein 4	-0.179746	9.19561	-4.2572	0.000477327	0.0116296	-0.0834405
11739570_at	55870	ASH1L	ASH1 like histone lysine methyltransferase	-0.201834	9.63454	-4.2566	0.000477957	0.0116369	-0.0847112
11747093_a_at	5534	PPP3R1	protein phosphatase 3 regulatory subunit B, alpha	-0.237854	7.76047	-4.25615	0.000478434	0.0116369	-0.0856721
11753215_a_at	440193	CCDC88C	coiled-coil domain containing 88C	0.181917	5.92302	4.25603	0.000478563	0.0116369	-0.0859304
11760585_at	56946	EMSY	EMSY, BRCA2 interacting transcriptional repressor	-0.363861	6.74311	-4.2558	0.000478801	0.0116369	-0.086409
11736187_at	317781	DDX51	DEAD-box helicase 51	-0.15881	7.61154	-4.25448	0.000480203	0.011658	-0.089227
11735636_a_at	9205	ZMYM5	zinc finger MYM-type containing 5	-0.18599	5.91522	-4.25443	0.000480256	0.011658	-0.0893313
11716304_a_at	84836	ABHD14B	abhydrolase domain containing 14B	0.16852	10.3302	4.25369	0.000481047	0.01167	-0.0909176
11753222_s_at	84061	MAGT1	magnesium transporter 1	-0.325963	8.47823	-4.25188	0.000482977	0.0117064	-0.0947744
11757338_x_at	9380	GRHPR	glyoxylate and hydroxypyruvate reductase	0.144873	11.9265	4.25174	0.000483136	0.0117064	-0.0950908
11758222_s_at	6574	SLC20A1	solute carrier family 20 member 1	-0.201332	10.9773	-4.2505	0.000484463	0.0117313	-0.0977327
11748045_x_at	3949	LDLR	low density lipoprotein receptor	-0.277337	8.05676	-4.24865	0.000486447	0.0117679	-0.101669
11753992_a_at	60681	FKBP10	FK506 binding protein 10	0.205997	7.34578	4.24854	0.000486566	0.0117679	-0.101904
11728944_a_at	7940	LST1	leukocyte specific transcript 1	0.192955	14.3449	4.24757	0.000487616	0.0117843	-0.10398
11722923_a_at	159090	FAM122B	family with sequence similarity 122B	-0.159394	9.19463	-4.24736	0.00048784	0.0117843	-0.104423
11716767_at	8826	IQGAP1	IQ motif containing GTPase activating protein 1	-0.220319	10.1153	-4.24673	0.000488526	0.0117937	-0.105777
11727705_a_at	146849	CCDC42	coiled-coil domain containing 42	0.169356	5.26177	4.24642	0.000488862	0.0117944	-0.106437
11728462_at	728489	DNLZ	DNL-type zinc finger	-0.213212	8.70193	-4.24615	0.000489153	0.0117944	-0.107011
11716623_a_at	7514	XPO1	exportin 1	-0.166789	10.1817	-4.24567	0.00048967	0.0117997	-0.108028
11727789_a_at	7398	USP1	ubiquitin specific peptidase 1	-0.228731	9.8241	-4.2442	0.000491267	0.011831	-0.111165
11722389_at	4520	MTF1	metal regulatory transcription factor 1	-0.194939	8.62005	-4.24206	0.000493607	0.0118801	-0.11574
11750920_a_at	8317	CDC7	cell division cycle 7	-0.218136	7.33443	-4.24177	0.000493923	0.0118805	-0.116357
11716240_at	5870	RAB6A	RAB6A, member RAS oncogene family	-0.192621	8.09911	-4.24137	0.00049436	0.0118838	-0.117208
11747085_a_at	1783	DYNC1LI2	dynein cytoplasmic 1 light intermediate chain 2	-0.205137	8.94054	-4.24097	0.000494795	0.0118871	-0.118056
11739383_a_at	3422	IDI1	isopentenyl-diphosphate delta isomerase 1	-0.296003	10.5334	-4.24057	0.00049524	0.0118906	-0.118922
11744902_a_at	9415	FADS2	fatty acid desaturase 2	-0.280804	9.09489	-4.2401	0.000495758	0.0118958	-0.119929
11752793_x_at	6867	TACC1	transforming acidic coiled-coil containing protein 1	-0.17841	8.66166	-4.23949	0.000496418	0.0119044	-0.12121
11744029_a_at	585	BBS4	Bardet-Biedl syndrome 4	0.193521	8.18118	4.23847	0.000497546	0.0119243	-0.123396
11740518_a_at	3964	LGALS8	galectin 8	-0.167391	9.52578	-4.23719	0.000498964	0.011951	-0.126137
11729027_a_at	285533	RNF175	ring finger protein 175	0.22989	11.6792	4.23622	0.000500031	0.0119693	-0.128193
11749576_a_at	79152	FA2H	fatty acid 2-hydroxylase	0.133019	6.74136	4.23528	0.00050108	0.0119872	-0.130211
11756312_a_at	5176	SERPINF1	serpin family F member 1	0.199156	11.6233	4.23469	0.000501731	0.0119901	-0.131462
11729940_x_at	148534	TMEM56	transmembrane protein 56	0.234847	6.70829	4.23462	0.000501806	0.0119901	-0.131606
11735644_x_at	261726	TIPRL	TOR signaling pathway regulator	-0.231306	8.27879	-4.2333	0.000503282	0.0120181	-0.134434
11735196_a_at	11252	PACSIN2	protein kinase C and casein kinase substrate in neurons 2	-0.149324	8.89799	-4.2329	0.000503731	0.0120197	-0.135293
11757106_s_at	6840	SVIL	supervillin	-0.179002	6.35251	-4.2327	0.000503954	0.0120197	-0.13572
11747562_a_at	164	AP1G1	adaptor related protein complex 1 gamma 1 subunit	-0.296844	6.17303	-4.23159	0.000505187	0.0120418	-0.138072
11741272_a_at	57120	GOPC	golgi associated PDZ and coiled-coil motif containing	-0.158454	7.44955	-4.2312	0.000505628	0.0120451	-0.138912
11727904_s_at	3597	IL13RA1	interleukin 13 receptor subunit alpha 1	-0.200142	5.83933	-4.22944	0.000507608	0.012085	-0.142676
11750975_x_at	2629	GBA	glucosylceramidase beta	-0.151428	9.85564	-4.22863	0.000508517	0.0120994	-0.144399
11744564_a_at	23398	PPWD1	peptidylprolyl isomerase domain and WD repeat containing 1	-0.193844	9.96445	-4.22723	0.000510094	0.0121142	-0.14738
11724354_x_at	89849	ATG16L2	autophagy related 16 like 2	0.189792	9.06212	4.22721	0.000510115	0.0121142	-0.14742
11748087_a_at	56652	TWNK	twinkle mtDNA helicase	-0.265145	7.65466	-4.22701	0.000510345	0.0121142	-0.147853
11724921_x_at	157680	VPS13B	vacuolar protein sorting 13 homolog B	-0.165065	9.83767	-4.22699	0.000510364	0.0121142	-0.147889
11720163_at	7424	VEGFC	vascular endothelial growth factor C	0.195831	5.14964	4.22439	0.00051332	0.0121753	-0.153451
11725085_a_at	55915	LANCL2	LanC like 2	-0.180363	8.90239	-4.22392	0.000513849	0.0121753	-0.154443
11736498_a_at	23112	TNRC6B	trinucleotide repeat containing 6B	-0.30168	8.67363	-4.22345	0.000514385	0.0121753	-0.155446
11756459_a_at	5002	SLC22A18	solute carrier family 22 member 18	0.192644	9.86236	4.22327	0.00051459	0.0121753	-0.155831
11721171_at	22954	TRIM32	tripartite motif containing 32	0.186735	6.94581	4.2232	0.000514678	0.0121753	-0.155995
11759096_at	2776	GNAQ	G protein subunit alpha q	-0.238389	8.92781	-4.22291	0.000515005	0.0121753	-0.156606
11747448_x_at	11118	BTN3A2	butyrophilin subfamily 3 member A2	0.199304	8.56235	4.22258	0.000515383	0.0121753	-0.157312
11754567_a_at	54850	FBXL12	F-box and leucine rich repeat protein 12	-0.135475	10.0545	-4.22256	0.000515399	0.0121753	-0.157342
11747139_a_at	5921	RASA1	RAS p21 protein activator 1	-0.171546	7.63811	-4.22162	0.000516477	0.0121935	-0.159354
11729574_at	8507	ENC1	ectodermal-neural cortex 1	-0.264621	7.74706	-4.22075	0.000517476	0.0122099	-0.161216
11737138_a_at	29979	UBQLN1	ubiquilin 1	-0.161034	8.13541	-4.22015	0.000518168	0.0122189	-0.162502
11763360_a_at	23584	VSIG2	V-set and immunoglobulin domain containing 2	0.165523	7.26815	4.2197	0.000518682	0.0122237	-0.163456
11753875_a_at	5441	POLR2L	RNA polymerase II subunit L	-0.271884	11.3869	-4.21803	0.000520604	0.0122546	-0.167018
11727064_a_at	29123	ANKRD11	ankyrin repeat domain 11	-0.202085	7.39445	-4.21803	0.00052061	0.0122546	-0.167029
11742923_a_at	7805	LAPTM5	lysosomal protein transmembrane 5	-0.162125	12.4401	-4.21729	0.000521455	0.0122672	-0.168591
11737425_x_at	115727	RASGRP4	RAS guanyl releasing protein 4	0.304083	9.91562	4.21609	0.00052285	0.0122927	-0.171163
11729789_at	83475	DOHH	deoxyhypusine hydroxylase	-0.172624	9.10439	-4.21254	0.000526976	0.01238	-0.17873
11727537_at	1359	CPA3	carboxypeptidase A3	0.235119	5.16077	4.21236	0.000527189	0.01238	-0.179121
11745180_a_at	7572	ZNF24	zinc finger protein 24	-0.150745	8.7173	-4.21121	0.000528533	0.0123985	-0.181571
11719336_a_at	7005	TEAD3	TEA domain transcription factor 3	0.189819	8.40641	4.21114	0.000528622	0.0123985	-0.181733
11722555_s_at	3033	HADH	hydroxyacyl-CoA dehydrogenase	0.12965	11.6095	4.21074	0.00052909	0.0123985	-0.182586
11720021_a_at	51750	RTEL1	regulator of telomere elongation helicase 1	0.148795	6.22295	4.21062	0.000529227	0.0123985	-0.182834
11758483_s_at	91947	ARRDC4	arrestin domain containing 4	-0.2197	8.96604	-4.20952	0.000530521	0.012417	-0.185185
11752644_a_at	7073	TIAL1	TIA1 cytotoxic granule associated RNA binding protein like 1	-0.1754	10.2948	-4.20942	0.000530643	0.012417	-0.185407
11748447_x_at	84818	IL17RC	interleukin 17 receptor C	0.155069	5.01653	4.20878	0.000531394	0.012422	-0.186769
11730196_at	149603	RNF187	ring finger protein 187	0.189904	10.1132	4.2087	0.000531485	0.012422	-0.186934
11747871_a_at	10771	ZMYND11	zinc finger MYND-type containing 11	-0.231339	5.24818	-4.20833	0.000531926	0.012425	-0.187732
11722800_a_at	6760	SS18	SS18, nBAF chromatin remodeling complex subunit	-0.218463	8.81609	-4.20646	0.000534137	0.0124693	-0.191726
11746647_a_at	64324	NSD1	nuclear receptor binding SET domain protein 1	-0.281251	5.36865	-4.2054	0.000535393	0.0124913	-0.193988
11728529_at	58157	NGB	neuroglobin	0.185181	5.94242	4.20408	0.00053696	0.0125154	-0.1968
11739130_a_at	18	ABAT	4-aminobutyrate aminotransferase	0.180168	6.18004	4.204	0.00053706	0.0125154	-0.19698
11742918_a_at	5968	REG1B	regenerating family member 1 beta	0.263102	5.48289	4.20366	0.000537458	0.0125173	-0.197693
11716005_a_at	10525	HYOU1	hypoxia up-regulated 1	-0.230794	6.20269	-4.20339	0.000537776	0.0125173	-0.198262
11722791_s_at	4147	MATN2	matrilin 2	-0.196026	6.64405	-4.20279	0.0005385	0.0125268	-0.199558
11719504_a_at	170506	DHX36	DEAH-box helicase 36	-0.259081	8.05549	-4.20046	0.000541288	0.0125782	-0.204528
11733716_x_at	60412	EXOC4	exocyst complex component 4	-0.207431	6.4789	-4.19994	0.000541906	0.0125782	-0.205627
11726461_a_at	5134	PDCD2	programmed cell death 2	-0.201382	8.75695	-4.19948	0.000542466	0.0125782	-0.206622
11722570_a_at	55591	VEZT	vezatin, adherens junctions transmembrane protein	-0.180188	6.98071	-4.19918	0.000542828	0.0125782	-0.207264
11721501_x_at	23075	SWAP70	SWAP switching B-cell complex subunit 70	0.228333	6.16663	4.19916	0.000542846	0.0125782	-0.207296
11751134_x_at	4144	MAT2A	methionine adenosyltransferase 2A	-0.196536	9.62939	-4.19853	0.000543609	0.0125782	-0.208648
11755543_a_at	79838	TMC5	transmembrane channel like 5	0.206385	5.77276	4.19847	0.000543687	0.0125782	-0.208786
11727442_at	4353	MPO	myeloperoxidase	0.191868	7.92935	4.19842	0.000543741	0.0125782	-0.208883
11724458_at	10021	HCN4	hyperpolarization activated cyclic nucleotide gated potassium channel 4	0.197802	5.6764	4.19841	0.000543753	0.0125782	-0.208903
11763215_a_at	93099	DMKN	dermokine	0.212144	5.92966	4.1983	0.000543884	0.0125782	-0.209135
11740336_a_at	253635	GPATCH11	G-patch domain containing 11	-0.205552	6.55726	-4.19628	0.000546324	0.0126273	-0.213445
11753998_a_at	965	CD58	CD58 molecule	-0.225763	10.3057	-4.19381	0.000549325	0.0126893	-0.218718
11734882_a_at	196528	ARID2	AT-rich interaction domain 2	-0.144803	10.7963	-4.19218	0.000551315	0.0127278	-0.222198
11725961_at	7062	TCHH	trichohyalin	-0.184494	7.13096	-4.19172	0.000551881	0.01273	-0.223186
11743107_a_at	1660	DHX9	DExH-box helicase 9	-0.246727	6.66443	-4.19142	0.000552253	0.01273	-0.223834
11738191_a_at	9650	MTFR1	mitochondrial fission regulator 1	-0.181305	6.46337	-4.19132	0.000552375	0.01273	-0.224047
11737068_at	148870	CCDC27	coiled-coil domain containing 27	0.162895	5.67944	4.19099	0.000552777	0.0127319	-0.224748
11735317_a_at	785	CACNB4	calcium voltage-gated channel auxiliary subunit beta 4	0.316381	6.62391	4.19054	0.000553328	0.0127371	-0.225706
11723604_a_at	27124	INPP5J	inositol polyphosphate-5-phosphatase J	0.182572	7.55426	4.18877	0.000555507	0.0127799	-0.22949
11732132_a_at	3423	IDS	iduronate 2-sulfatase	-0.23146	8.27019	-4.1876	0.000556951	0.0128057	-0.231989
11741618_a_at	492	ATP2B3	ATPase plasma membrane Ca2+ transporting 3	-0.376799	7.0866	-4.18669	0.000558067	0.01282	-0.233915
11760221_at	837	CASP4	caspase 4	-0.218968	5.89538	-4.18657	0.000558221	0.01282	-0.234182
11718608_at	7318	UBA7	ubiquitin like modifier activating enzyme 7	0.236444	10.5553	4.18541	0.000559654	0.0128455	-0.23665
11757876_s_at	201229	LYRM9	LYR motif containing 9	0.175423	8.19273	4.18497	0.000560207	0.0128507	-0.2376
11739030_s_at	1213	CLTC	clathrin heavy chain	-0.145491	11.4607	-4.18218	0.000563684	0.012923	-0.243556
11761959_x_at	10730	YME1L1	YME1 like 1 ATPase	0.31779	7.39944	4.18165	0.000564351	0.0129308	-0.244694
11728994_a_at	64343	AZI2	5-azacytidine induced 2	-0.141621	8.03476	-4.18083	0.000565368	0.0129392	-0.246427
11725867_s_at	253738	EBF3	early B-cell factor 3	-0.260878	7.43892	-4.18083	0.000565371	0.0129392	-0.246431
11749256_a_at	8568	RRP1	ribosomal RNA processing 1	-0.229794	6.25886	-4.18056	0.000565712	0.0129395	-0.247013
11762169_at	NA	NA	NA	0.252375	5.72538	4.17989	0.000566555	0.0129513	-0.248445
11736410_a_at	23636	NUP62	nucleoporin 62	-0.167341	9.65695	-4.17919	0.000567441	0.0129641	-0.249948
11755434_a_at	5567	PRKACB	protein kinase cAMP-activated catalytic subunit beta	-0.233593	7.33334	-4.17876	0.000567973	0.0129688	-0.250851
11727627_a_at	91801	ALKBH8	alkB homolog 8, tRNA methyltransferase	-0.17422	7.3356	-4.17713	0.000570029	0.0130039	-0.254329
11764056_x_at	2332	FMR1	fragile X mental retardation 1	-0.242396	6.28799	-4.17697	0.000570231	0.0130039	-0.25467
11742804_a_at	113419	TEX261	testis expressed 261	-0.180825	7.5997	-4.17677	0.000570496	0.0130039	-0.255116
11744953_a_at	301	ANXA1	annexin A1	-0.198234	11.3899	-4.17648	0.000570851	0.0130045	-0.255716
11744709_a_at	3265	HRAS	HRas proto-oncogene, GTPase	-0.157436	9.64885	-4.1761	0.00057134	0.0130052	-0.256539
11727243_a_at	54361	WNT4	Wnt family member 4	0.203027	5.72651	4.17594	0.000571539	0.0130052	-0.256875
11721097_at	81542	TMX1	thioredoxin related transmembrane protein 1	-0.173888	9.75007	-4.17525	0.000572421	0.0130129	-0.25836
11733830_at	64395	GMCL1	germ cell-less, spermatogenesis associated 1	-0.199604	6.39506	-4.17511	0.000572595	0.0130129	-0.258651
11743982_a_at	56904	SH3GLB2	SH3 domain containing GRB2 like, endophilin B2	0.192554	9.57835	4.1749	0.000572864	0.0130129	-0.259103
11733780_a_at	6309	SC5D	sterol-C5-desaturase	-0.266153	9.66027	-4.17376	0.000574306	0.0130257	-0.261524
11757445_s_at	5728	PTEN	phosphatase and tensin homolog	-0.564174	7.53572	-4.17368	0.000574413	0.0130257	-0.261703
11721490_x_at	9322	TRIP10	thyroid hormone receptor interactor 10	0.181836	9.29238	4.17326	0.000574954	0.0130257	-0.262608
11728696_x_at	1854	DUT	deoxyuridine triphosphatase	-0.22887	8.67509	-4.1732	0.000575022	0.0130257	-0.262723
11755531_a_at	6913	TBX15	T-box 15	0.218788	9.44933	4.17312	0.000575125	0.0130257	-0.262894
11758794_x_at	5004	ORM1	orosomucoid 1	0.225095	5.96458	4.17255	0.000575857	0.0130257	-0.264118
11734696_x_at	440270	GOLGA8B	golgin A8 family member B	-0.282255	7.05564	-4.17252	0.000575898	0.0130257	-0.264187
11757347_s_at	9781	RNF144A	ring finger protein 144A	0.167073	8.52881	4.17239	0.000576055	0.0130257	-0.26445
11724606_a_at	5608	MAP2K6	mitogen-activated protein kinase kinase 6	-0.20456	7.95855	-4.17131	0.000577438	0.0130383	-0.266757
11758800_x_at	26135	SERBP1	SERPINE1 mRNA binding protein 1	-0.178155	9.51948	-4.17125	0.000577521	0.0130383	-0.266896
11719820_s_at	1203	CLN5	ceroid-lipofuscinosis, neuronal 5	-0.168273	9.12908	-4.17106	0.000577769	0.0130383	-0.267309
11719155_a_at	55332	DRAM1	DNA damage regulated autophagy modulator 1	0.289592	7.51007	4.17093	0.000577931	0.0130383	-0.267578
11728179_a_at	10858	CYP46A1	cytochrome P450 family 46 subfamily A member 1	0.233982	6.96399	4.17046	0.000578527	0.0130444	-0.268572
11719525_s_at	23405	DICER1	dicer 1, ribonuclease III	-0.17255	8.25765	-4.16992	0.000579232	0.0130528	-0.269743
11755390_a_at	26130	GAPVD1	GTPase activating protein and VPS9 domains 1	-0.146012	7.72408	-4.16944	0.000579838	0.013059	-0.270749
11761172_x_at	284001	CCDC57	coiled-coil domain containing 57	0.173733	5.89515	4.16652	0.000583611	0.0131366	-0.276991
11750876_a_at	23256	SCFD1	sec1 family domain containing 1	-0.18452	8.41256	-4.16552	0.00058491	0.0131583	-0.279131
11753260_x_at	7184	HSP90B1	heat shock protein 90 beta family member 1	-0.207624	10.4978	-4.16451	0.00058622	0.013171	-0.281284
11762134_at	7629	ZNF76	zinc finger protein 76	-0.199984	6.83057	-4.1644	0.000586359	0.013171	-0.281512
11750593_a_at	7052	TGM2	transglutaminase 2	0.160557	8.10576	4.16415	0.000586695	0.013171	-0.282063
11751504_a_at	79691	QTRT2	queuine tRNA-ribosyltransferase accessory subunit 2	-0.226153	6.39503	-4.16364	0.00058735	0.013171	-0.283137
11728060_x_at	220074	LRTOMT	leucine rich transmembrane and O-methyltransferase domain containing	-0.168706	5.23799	-4.16311	0.000588042	0.013171	-0.284271
11748270_s_at	387893	KMT5A	lysine methyltransferase 5A	-0.164807	8.31896	-4.16308	0.000588078	0.013171	-0.284328
11740491_at	642273	FAM110C	family with sequence similarity 110 member C	0.202625	5.81659	4.16307	0.000588091	0.013171	-0.28435
11755083_a_at	9546	APBA3	amyloid beta precursor protein binding family A member 3	0.177376	8.55003	4.16293	0.000588285	0.013171	-0.284668
11754558_a_at	112703	FAM71E1	family with sequence similarity 71 member E1	0.156418	7.0492	4.16279	0.000588467	0.013171	-0.284965
11718204_a_at	9985	REC8	REC8 meiotic recombination protein	-0.19256	7.21067	-4.16234	0.000589054	0.0131767	-0.285924
11725515_a_at	9619	ABCG1	ATP binding cassette subfamily G member 1	0.232103	5.90913	4.16203	0.000589451	0.0131782	-0.286573
11753448_a_at	51808	PHAX	phosphorylated adaptor for RNA export	-0.228369	7.13952	-4.1616	0.000590021	0.0131808	-0.287503
11731044_at	11160	ERLIN2	ER lipid raft associated 2	-0.163227	7.69075	-4.16122	0.000590516	0.0131808	-0.28831
11733667_s_at	54039	PCBP3	poly(rC) binding protein 3	0.180484	6.41281	4.16118	0.000590566	0.0131808	-0.288391
11722841_s_at	64216	TFB2M	transcription factor B2, mitochondrial	-0.203567	10.4613	-4.16024	0.0005918	0.0132009	-0.2904
11743494_at	79029	SPATA5L1	spermatogenesis associated 5 like 1	-0.136284	9.75509	-4.15936	0.000592959	0.013218	-0.292283
11746794_a_at	133686	NADK2	NAD kinase 2, mitochondrial	-0.18915	5.12362	-4.15915	0.000593237	0.013218	-0.292735
11721365_a_at	3658	IREB2	iron responsive element binding protein 2	-0.185764	7.34075	-4.15779	0.000595035	0.0132506	-0.295646
11757184_a_at	6309	SC5D	sterol-C5-desaturase	-0.239069	9.54154	-4.15715	0.000595868	0.0132589	-0.296992
11734490_a_at	30813	VSX1	visual system homeobox 1	0.139686	6.1041	4.157	0.000596077	0.0132589	-0.29733
11748982_a_at	29785	CYP2S1	cytochrome P450 family 2 subfamily S member 1	0.19392	8.77234	4.15454	0.000599339	0.013324	-0.302582
11739474_a_at	4664	NAB1	NGFI-A binding protein 1	-0.201408	6.90526	-4.15401	0.000600047	0.0133323	-0.303718
11742714_a_at	84897	TBRG1	transforming growth factor beta regulator 1	0.273914	7.6859	4.15352	0.000600688	0.0133363	-0.304745
11727883_a_at	10947	AP3M2	adaptor related protein complex 3 mu 2 subunit	-0.19542	7.86582	-4.15317	0.000601159	0.0133363	-0.3055
11732148_at	847	CAT	catalase	-0.149771	12.543	-4.15311	0.000601237	0.0133363	-0.305625
11719111_a_at	64776	C11orf1	chromosome 11 open reading frame 1	0.17334	10.371	4.15181	0.00060298	0.0133675	-0.30841
11748082_x_at	10211	FLOT1	flotillin 1	0.172119	7.72756	4.1497	0.000605811	0.0134227	-0.312917
11717541_s_at	56897	WRNIP1	Werner helicase interacting protein 1	-0.126227	9.62799	-4.14932	0.000606326	0.0134266	-0.313734
11740629_a_at	81856	ZNF611	zinc finger protein 611	-0.228312	8.43002	-4.14897	0.000606792	0.0134294	-0.314474
11751310_a_at	79753	SNIP1	Smad nuclear interacting protein 1	-0.302855	6.8074	-4.14845	0.000607493	0.0134343	-0.315584
11721813_at	64856	VWA1	von Willebrand factor A domain containing 1	0.159339	7.68058	4.1483	0.000607691	0.0134343	-0.315898
11724210_at	3998	LMAN1	lectin, mannose binding 1	-0.165783	8.83256	-4.14739	0.000608915	0.0134539	-0.317835
11717622_s_at	51430	SUCO	SUN domain containing ossification factor	-0.156739	6.34411	-4.14694	0.000609532	0.013455	-0.318809
11747727_x_at	81562	LMAN2L	lectin, mannose binding 2 like	-0.175451	8.57292	-4.14686	0.000609644	0.013455	-0.318986
11728486_a_at	8994	LIMD1	LIM domains containing 1	0.200375	5.24908	4.14587	0.000610974	0.0134768	-0.321082
11725011_a_at	84131	CEP78	centrosomal protein 78	-0.193641	8.51784	-4.14368	0.000613958	0.0135351	-0.325771
11734848_s_at	55914	ERBIN	erbb2 interacting protein	-0.173672	8.19138	-4.14235	0.000615766	0.0135564	-0.328599
11755757_a_at	23336	SYNM	synemin	-0.155061	8.40475	-4.14227	0.000615878	0.0135564	-0.328774
11755966_x_at	3106	HLA-B	major histocompatibility complex, class I, B	0.142917	13.4231	4.14222	0.000615951	0.0135564	-0.328888
11720203_a_at	9212	AURKB	aurora kinase B	0.161485	9.94511	4.14114	0.00061743	0.0135752	-0.331196
11761859_a_at	550	AUP1	ancient ubiquitous protein 1	-0.184996	6.43045	-4.14099	0.00061763	0.0135752	-0.331508
11732440_a_at	2186	BPTF	bromodomain PHD finger transcription factor	-0.234424	9.19186	-4.14085	0.000617831	0.0135752	-0.331821
11739421_a_at	1104	RCC1	regulator of chromosome condensation 1	-0.148569	9.98995	-4.13986	0.000619181	0.0135901	-0.33392
11748956_x_at	8100	IFT88	intraflagellar transport 88	-0.276612	6.99768	-4.13985	0.000619196	0.0135901	-0.333943
11747110_a_at	23178	PASK	PAS domain containing serine/threonine kinase	-0.175816	8.31593	-4.13958	0.000619565	0.0135906	-0.334517
11724568_a_at	84196	USP48	ubiquitin specific peptidase 48	-0.170186	10.077	-4.1385	0.000621059	0.0136143	-0.336835
11736596_s_at	84296	GINS4	GINS complex subunit 4	-0.19569	9.94506	-4.1383	0.00062133	0.0136143	-0.337254
11721493_a_at	55959	SULF2	sulfatase 2	-0.393939	10.6884	-4.1379	0.000621883	0.0136188	-0.338109
11734562_a_at	64409	WBSCR17	Williams-Beuren syndrome chromosome region 17	0.143253	5.46456	4.1371	0.000622995	0.0136314	-0.339828
11757415_s_at	6526	SLC5A3	solute carrier family 5 member 3	-0.243174	9.52487	-4.13686	0.000623326	0.0136314	-0.34034
11748211_a_at	114883	OSBPL9	oxysterol binding protein like 9	-0.15313	10.3022	-4.13674	0.000623489	0.0136314	-0.340591
11720995_at	108	ADCY2	adenylate cyclase 2	0.176083	5.04482	4.13542	0.000625312	0.0136637	-0.3434
11729640_at	64897	C12orf43	chromosome 12 open reading frame 43	-0.140798	8.82199	-4.13518	0.000625658	0.0136638	-0.343932
11724262_s_at	7204	TRIO	trio Rho guanine nucleotide exchange factor	0.190452	5.42264	4.13415	0.000627079	0.0136873	-0.346115
11715435_s_at	7078	TIMP3	TIMP metallopeptidase inhibitor 3	0.269512	12.4259	4.13365	0.000627779	0.0136897	-0.347187
11754937_a_at	51053	GMNN	geminin, DNA replication inhibitor	-0.149276	10.8882	-4.13358	0.000627884	0.0136897	-0.347349
11749849_x_at	1497	CTNS	cystinosin, lysosomal cystine transporter	-0.185766	5.87242	-4.13313	0.000628503	0.0136957	-0.348297
11727173_at	26122	EPC2	enhancer of polycomb homolog 2	-0.200284	7.08689	-4.13273	0.00062906	0.0137003	-0.349149
11744800_x_at	2323	FLT3LG	fms related tyrosine kinase 3 ligand	0.182152	7.65792	4.13237	0.000629568	0.0137038	-0.349925
11760548_x_at	29995	LMCD1	LIM and cysteine rich domains 1	0.234036	6.04475	4.13081	0.000631748	0.0137437	-0.353252
11750390_a_at	54756	IL17RD	interleukin 17 receptor D	0.167111	5.85903	4.1299	0.000633028	0.013764	-0.355198
11732827_a_at	55328	RNLS	renalase, FAD dependent amine oxidase	-0.191977	8.98668	-4.12924	0.00063395	0.0137765	-0.356599
11748713_a_at	259266	ASPM	abnormal spindle microtubule assembly	-0.168906	10.1313	-4.12871	0.000634707	0.0137854	-0.357746
11721521_at	23390	ZDHHC17	zinc finger DHHC-type containing 17	-0.198938	5.62669	-4.12837	0.000635178	0.0137861	-0.35846
11745516_a_at	8675	STX16	syntaxin 16	-0.22329	6.81007	-4.12803	0.000635655	0.0137861	-0.359182
11719764_s_at	5129	CDK18	cyclin dependent kinase 18	0.200478	8.23572	4.12794	0.000635786	0.0137861	-0.35938
11751109_a_at	222658	KCTD20	potassium channel tetramerization domain containing 20	-0.218695	5.98458	-4.12662	0.000637649	0.013819	-0.362195
11753015_a_at	7181	NR2C1	nuclear receptor subfamily 2 group C member 1	-0.163986	7.93746	-4.12569	0.000638974	0.0138324	-0.364192
11752264_a_at	10612	TRIM3	tripartite motif containing 3	-0.160924	5.12535	-4.1253	0.000639526	0.0138324	-0.365023
11729488_x_at	64421	DCLRE1C	DNA cross-link repair 1C	-0.245508	7.12971	-4.12528	0.00063956	0.0138324	-0.365074
11756479_x_at	8635	RNASET2	ribonuclease T2	-0.133787	13.1086	-4.12499	0.000639974	0.0138324	-0.365696
11728497_s_at	6840	SVIL	supervillin	-0.173926	6.63118	-4.12496	0.000640015	0.0138324	-0.365758
11758041_s_at	5718	PSMD12	proteasome 26S subunit, non-ATPase 12	-0.158427	10.631	-4.12466	0.000640439	0.013834	-0.366395
11731187_at	22843	PPM1E	protein phosphatase, Mg2+/Mn2+ dependent 1E	0.24359	7.33839	4.12434	0.000640895	0.0138364	-0.36708
11750118_a_at	157	GRK3	G protein-coupled receptor kinase 3	-0.243431	6.16518	-4.12382	0.000641629	0.0138364	-0.368181
11755933_x_at	3106	HLA-B	major histocompatibility complex, class I, B	0.147663	13.408	4.12359	0.000641954	0.0138364	-0.368669
11726021_s_at	80820	EEPD1	endonuclease/exonuclease/phosphatase family domain containing 1	0.149348	6.65788	4.12359	0.000641956	0.0138364	-0.368671
11734372_at	255374	MBLAC1	metallo-beta-lactamase domain containing 1	0.154089	7.46731	4.12336	0.000642294	0.0138364	-0.369177
11736633_at	22848	AAK1	AP2 associated kinase 1	-0.237787	9.18501	-4.12186	0.000644435	0.0138687	-0.372378
11736638_a_at	10260	DENND4A	DENN domain containing 4A	-0.172801	7.7474	-4.12181	0.000644496	0.0138687	-0.372469
11723408_a_at	8195	MKKS	McKusick-Kaufman syndrome	0.249716	7.4749	4.11959	0.000647687	0.0139298	-0.37722
11747963_a_at	84364	ARFGAP2	ADP ribosylation factor GTPase activating protein 2	-0.333842	8.54508	-4.11747	0.000650746	0.013988	-0.381753
11719024_at	22834	ZNF652	zinc finger protein 652	-0.292719	7.2576	-4.11685	0.000651637	0.0139973	-0.383069
11753587_a_at	26083	TBC1D29	TBC1 domain family member 29	0.154212	5.82834	4.11638	0.000652314	0.0139973	-0.384068
11748247_a_at	9310	ZNF235	zinc finger protein 235	-0.219096	6.20586	-4.11633	0.000652397	0.0139973	-0.38419
11760508_at	7444	VRK2	vaccinia related kinase 2	-0.210826	6.00983	-4.11619	0.000652591	0.0139973	-0.384476
11758965_at	84938	ATG4C	autophagy related 4C cysteine peptidase	-0.178979	8.22632	-4.11533	0.00065384	0.0140165	-0.386315
11739238_at	6619	SNAPC3	small nuclear RNA activating complex polypeptide 3	0.212017	9.74501	4.11433	0.00065529	0.01404	-0.388445
11737970_x_at	56108	PCDHGA7	protocadherin gamma subfamily A, 7	0.168914	6.69029	4.11379	0.000656082	0.0140474	-0.389608
11748435_a_at	10486	CAP2	CAP, adenylate cyclase-associated protein, 2 (yeast)	0.212642	5.49555	4.11343	0.000656613	0.0140474	-0.390386
11749681_a_at	10640	EXOC5	exocyst complex component 5	-0.269936	7.36053	-4.1132	0.000656936	0.0140474	-0.390859
11760012_at	1794	DOCK2	dedicator of cytokinesis 2	-0.240151	5.12907	-4.11312	0.000657052	0.0140474	-0.391029
11720870_a_at	5150	PDE7A	phosphodiesterase 7A	-0.255304	8.87108	-4.11176	0.000659049	0.0140709	-0.393948
11729967_a_at	171425	CLYBL	citrate lyase beta like	0.25839	7.53919	4.11149	0.000659448	0.0140709	-0.39453
11733456_at	6671	SP4	Sp4 transcription factor	-0.185867	7.59244	-4.11128	0.000659744	0.0140709	-0.394961
11720951_a_at	23142	DCUN1D4	defective in cullin neddylation 1 domain containing 4	-0.219307	6.99449	-4.11106	0.000660078	0.0140709	-0.395448
11749643_a_at	23518	R3HDM1	R3H domain containing 1	-0.177194	6.90772	-4.11097	0.000660207	0.0140709	-0.395636
11747317_a_at	55159	RFWD3	ring finger and WD repeat domain 3	-0.180587	7.42609	-4.11092	0.000660284	0.0140709	-0.395749
11739311_a_at	3364	HUS1	HUS1 checkpoint clamp component	-0.184599	7.26179	-4.11024	0.000661278	0.0140845	-0.397195
11753226_s_at	10163	WASF2	WAS protein family member 2	-0.193794	6.05601	-4.10996	0.00066169	0.0140857	-0.397794
11758771_at	3115	HLA-DPB1	major histocompatibility complex, class II, DP beta 1	0.161789	8.50822	4.10918	0.000662839	0.0141026	-0.399463
11744050_s_at	4131	MAP1B	microtubule associated protein 1B	0.283691	8.29429	4.10871	0.000663533	0.0141098	-0.400469
11744021_at	84181	CHD6	chromodomain helicase DNA binding protein 6	-0.230698	6.73192	-4.10799	0.000664588	0.0141127	-0.401997
11763996_at	64839	FBXL17	F-box and leucine rich repeat protein 17	-0.226152	6.23115	-4.10791	0.000664708	0.0141127	-0.402171
11748654_a_at	26191	PTPN22	protein tyrosine phosphatase, non-receptor type 22	0.174246	6.98896	4.10789	0.000664739	0.0141127	-0.402216
11742201_a_at	317	APAF1	apoptotic peptidase activating factor 1	-0.293329	5.4803	-4.10706	0.000665964	0.0141311	-0.403986
11755935_a_at	4636	MYL5	myosin light chain 5	0.173253	8.28132	4.10658	0.000666666	0.0141384	-0.405
11740149_a_at	613212	CTXN3	cortexin 3	0.229058	5.15759	4.10634	0.00066702	0.0141384	-0.405511
11746505_x_at	3382	ICA1	islet cell autoantigen 1	0.179378	8.8847	4.10588	0.000667704	0.0141398	-0.406496
11731062_s_at	9658	ZNF516	zinc finger protein 516	-0.164419	7.76941	-4.10582	0.000667798	0.0141398	-0.406631
11759525_at	4616	GADD45B	growth arrest and DNA damage inducible beta	0.154298	10.7024	4.10513	0.000668821	0.0141539	-0.408104
11755892_a_at	23302	WSCD1	WSC domain containing 1	0.169495	7.82622	4.10473	0.000669418	0.0141589	-0.408961
11733108_at	2776	GNAQ	G protein subunit alpha q	-0.198115	9.84535	-4.10424	0.000670139	0.0141666	-0.409998
11716792_s_at	5954	RCN1	reticulocalbin 1	0.168433	11.0005	4.10388	0.000670682	0.0141705	-0.410776
11742356_at	219429	OR4C11	olfactory receptor family 4 subfamily C member 11	0.157321	5.67426	4.10316	0.000671751	0.0141855	-0.412308
11716285_a_at	9341	VAMP3	vesicle associated membrane protein 3	-0.210377	7.77582	-4.1022	0.000673187	0.0142083	-0.414362
11725055_at	3176	HNMT	histamine N-methyltransferase	0.143041	8.84968	4.10056	0.00067565	0.0142527	-0.417874
11746443_a_at	3035	HARS	histidyl-tRNA synthetase	-0.164359	8.6788	-4.09984	0.000676722	0.0142646	-0.419399
11723201_s_at	220988	HNRNPA3	heterogeneous nuclear ribonucleoprotein A3	-0.154602	7.99832	-4.0997	0.000676934	0.0142646	-0.419699
11715465_at	3487	IGFBP4	insulin like growth factor binding protein 4	0.176164	9.69771	4.09846	0.000678811	0.0142919	-0.422362
11721676_a_at	60314	C12orf10	chromosome 12 open reading frame 10	0.184951	9.70308	4.09836	0.000678954	0.0142919	-0.422565
11729261_a_at	84146	ZNF644	zinc finger protein 644	-0.127265	10.7595	-4.09578	0.000682861	0.0143665	-0.428083
11729415_x_at	400410	ST20	suppressor of tumorigenicity 20	0.156956	9.24733	4.09443	0.000684905	0.0144019	-0.430957
11722745_a_at	729991	BORCS8	BLOC-1 related complex subunit 8	-0.249011	7.7343	-4.09396	0.000685629	0.0144095	-0.431973
11726149_a_at	23262	PPIP5K2	diphosphoinositol pentakisphosphate kinase 2	-0.191256	8.77496	-4.09318	0.000686815	0.0144233	-0.433636
11763213_x_at	260294	NSUN5P2	NOP2/Sun RNA methyltransferase family member 5 pseudogene 2	-0.213383	7.91799	-4.09302	0.000687056	0.0144233	-0.433972
11738548_s_at	79734	KCTD17	potassium channel tetramerization domain containing 17	0.123552	9.04276	4.09281	0.000687378	0.0144233	-0.434424
11721628_a_at	23157	2022-09-06	septin 6	0.20221	8.72029	4.09224	0.000688254	0.0144267	-0.435648
11727484_a_at	7175	TPR	translocated promoter region, nuclear basket protein	-0.250132	6.26545	-4.09223	0.000688269	0.0144267	-0.43567
11724519_a_at	60558	GUF1	GUF1 homolog, GTPase	-0.192322	5.74805	-4.09062	0.000690731	0.0144706	-0.439102
11723707_a_at	84883	AIFM2	apoptosis inducing factor, mitochondria associated 2	-0.208843	7.70581	-4.0895	0.000692452	0.014493	-0.441496
11725114_x_at	54882	ANKHD1	ankyrin repeat and KH domain containing 1	-0.155913	8.96528	-4.08945	0.000692532	0.014493	-0.441606
11724922_a_at	157680	VPS13B	vacuolar protein sorting 13 homolog B	-0.185307	6.99688	-4.08905	0.000693142	0.0144967	-0.442453
11759154_a_at	285033	STARD7-AS1	STARD7 antisense RNA 1	0.266294	6.54558	4.08886	0.000693436	0.0144967	-0.442862
11746126_s_at	54441	STAG3L1	stromal antigen 3-like 1 (pseudogene)	-0.236	10.2908	-4.08809	0.000694618	0.0145054	-0.444499
11723646_x_at	8148	TAF15	TATA-box binding protein associated factor 15	-0.198823	11.2033	-4.08792	0.000694885	0.0145054	-0.444869
11725514_a_at	4092	SMAD7	SMAD family member 7	-0.170863	9.58357	-4.08787	0.000694955	0.0145054	-0.444965
11721537_a_at	10087	COL4A3BP	collagen type IV alpha 3 binding protein	-0.183093	6.73462	-4.08721	0.000695982	0.0145168	-0.446386
11721184_at	340348	TSPAN33	tetraspanin 33	0.136091	7.70561	4.08679	0.000696633	0.0145168	-0.447284
11718790_at	55502	HES6	hes family bHLH transcription factor 6	-0.143416	10.3886	-4.08652	0.000697048	0.0145168	-0.447857
11727932_at	143187	VTI1A	vesicle transport through interaction with t-SNAREs 1A	-0.148631	7.31273	-4.08646	0.000697146	0.0145168	-0.447992
11759771_x_at	51377	UCHL5	ubiquitin C-terminal hydrolase L5	-0.367555	6.88916	-4.08634	0.00069733	0.0145168	-0.448245
11743828_s_at	753	LDLRAD4	low density lipoprotein receptor class A domain containing 4	0.319464	7.15744	4.08599	0.000697875	0.0145205	-0.448997
11758325_s_at	10140	TOB1	transducer of ERBB2, 1	0.153853	9.20066	4.08477	0.000699764	0.0145522	-0.451596
11737012_at	200558	APLF	aprataxin and PNKP like factor	0.239754	5.42237	4.08283	0.000702782	0.0146072	-0.455734
11740670_a_at	23112	TNRC6B	trinucleotide repeat containing 6B	-0.27857	8.82385	-4.08193	0.000704193	0.0146289	-0.457663
11722679_a_at	79668	PARP8	poly(ADP-ribose) polymerase family member 8	-0.146586	10.5446	-4.08066	0.000706185	0.0146304	-0.460379
11720372_at	54997	TESC	tescalcin	0.179991	8.53955	4.08051	0.000706424	0.0146304	-0.460704
11729662_x_at	2720	GLB1	galactosidase beta 1	0.11938	11.1898	4.08043	0.000706537	0.0146304	-0.460858
11748597_s_at	9774	BCLAF1	BCL2 associated transcription factor 1	-0.178615	10.3196	-4.08019	0.000706912	0.0146304	-0.461368
11716232_at	56998	CTNNBIP1	catenin beta interacting protein 1	0.201258	7.89192	4.07998	0.000707251	0.0146304	-0.461829
11761828_at	114876	OSBPL1A	oxysterol binding protein like 1A	0.153124	7.30215	4.07995	0.000707297	0.0146304	-0.461892
11716841_at	9354	UBE4A	ubiquitination factor E4A	-0.14943	8.85111	-4.07969	0.000707699	0.0146304	-0.462438
11735752_a_at	51523	CXXC5	CXXC finger protein 5	-0.165429	10.5858	-4.07956	0.000707903	0.0146304	-0.462715
11752755_a_at	9617	MTRF1	mitochondrial translation release factor 1	-0.170639	6.48983	-4.07945	0.000708086	0.0146304	-0.462963
11759635_x_at	57187	THOC2	THO complex 2	-0.186997	9.39387	-4.07944	0.000708104	0.0146304	-0.462988
11741570_a_at	92912	UBE2Q2	ubiquitin conjugating enzyme E2 Q2	-0.184973	7.87694	-4.07929	0.00070833	0.0146304	-0.463295
11717092_s_at	1982	EIF4G2	eukaryotic translation initiation factor 4 gamma 2	-0.157092	12.3702	-4.07893	0.0007089	0.0146308	-0.464068
11741241_a_at	317	APAF1	apoptotic peptidase activating factor 1	-0.28049	6.80764	-4.07879	0.000709128	0.0146308	-0.464378
11746201_a_at	4664	NAB1	NGFI-A binding protein 1	-0.159417	7.43149	-4.07836	0.000709805	0.0146308	-0.465295
11721322_at	81622	UNC93B1	unc-93 homolog B1 (C. elegans)	-0.17719	8.92314	-4.07834	0.000709826	0.0146308	-0.465323
11716402_at	1979	EIF4EBP2	eukaryotic translation initiation factor 4E binding protein 2	-0.254084	9.20154	-4.0779	0.000710521	0.0146314	-0.466265
11744273_a_at	7884	SLBP	stem-loop binding protein	-0.150721	11.7542	-4.07761	0.000710985	0.0146314	-0.466893
11727776_at	2773	GNAI3	G protein subunit alpha i3	-0.190597	8.45216	-4.07735	0.000711389	0.0146314	-0.467439
11730282_a_at	10111	RAD50	RAD50 double strand break repair protein	-0.221908	7.44389	-4.07701	0.000711938	0.0146314	-0.46818
11758562_s_at	56913	C1GALT1	core 1 synthase, glycoprotein-N-acetylgalactosamine 3-beta-galactosyltransferase 1	-0.214172	6.07972	-4.07696	0.000712016	0.0146314	-0.468285
11719774_a_at	134553	C5orf24	chromosome 5 open reading frame 24	-0.236983	5.87898	-4.07692	0.00071207	0.0146314	-0.468358
11730863_at	55917	CTTNBP2NL	CTTNBP2 N-terminal like	0.224533	5.96972	4.07572	0.00071398	0.0146601	-0.470933
11728213_at	81627	TRMT1L	tRNA methyltransferase 1 like	-0.190539	6.98991	-4.07558	0.000714205	0.0146601	-0.471236
11719037_a_at	7405	UVRAG	UV radiation resistance associated	-0.264546	7.35974	-4.07475	0.000715513	0.0146694	-0.472996
11750435_a_at	10265	IRX5	iroquois homeobox 5	-0.158046	10.0032	-4.07472	0.000715563	0.0146694	-0.473063
11728710_a_at	84901	NFATC2IP	nuclear factor of activated T-cells 2 interacting protein	-0.216106	7.42085	-4.07459	0.000715771	0.0146694	-0.473342
11759550_at	441951	ZFAS1	ZNFX1 antisense RNA 1	-0.235287	5.9247	-4.07383	0.000716973	0.0146865	-0.474956
11747375_a_at	80194	TMEM134	transmembrane protein 134	0.161843	9.23154	4.0728	0.000718615	0.0147125	-0.477155
11734040_s_at	2002	ELK1	ELK1, ETS transcription factor	0.145769	8.3873	4.07232	0.000719388	0.0147201	-0.478188
11739448_s_at	6093	ROCK1	Rho associated coiled-coil containing protein kinase 1	-0.171114	8.51738	-4.07211	0.000719731	0.0147201	-0.478647
11755540_a_at	54517	PUS7	pseudouridylate synthase 7 (putative)	-0.185771	6.94436	-4.0715	0.000720709	0.0147273	-0.479952
11757733_s_at	7503	XIST	X inactive specific transcript (non-protein coding)	0.262937	6.11511	4.07142	0.000720828	0.0147273	-0.480111
11722871_a_at	79659	DYNC2H1	dynein cytoplasmic 2 heavy chain 1	-0.335256	6.75297	-4.07065	0.000722057	0.0147448	-0.481748
11751285_a_at	4520	MTF1	metal regulatory transcription factor 1	-0.179582	8.15654	-4.06973	0.000723547	0.0147496	-0.483731
11753747_x_at	54108	CHRAC1	chromatin accessibility complex 1	-0.236774	9.08834	-4.06972	0.00072356	0.0147496	-0.483747
11753985_x_at	93099	DMKN	dermokine	0.196699	6.06819	4.0694	0.000724072	0.0147496	-0.484428
11722893_at	3217	HOXB7	homeobox B7	0.205306	8.60121	4.06931	0.000724213	0.0147496	-0.484615
11724246_a_at	55654	TMEM127	transmembrane protein 127	-0.200029	5.85623	-4.06907	0.000724596	0.0147496	-0.485123
11733692_a_at	283629	TSSK4	testis specific serine kinase 4	0.252865	5.23829	4.06897	0.000724758	0.0147496	-0.485338
11723348_a_at	26130	GAPVD1	GTPase activating protein and VPS9 domains 1	-0.172091	9.18235	-4.06873	0.000725148	0.0147496	-0.485856
11717289_a_at	253943	YTHDF3	YTH N6-methyladenosine RNA binding protein 3	-0.164672	9.52783	-4.06851	0.000725497	0.0147496	-0.486318
11745311_a_at	56904	SH3GLB2	SH3 domain containing GRB2 like, endophilin B2	0.172154	8.7192	4.06843	0.000725641	0.0147496	-0.486509
11715384_x_at	11331	PHB2	prohibitin 2	0.125803	12.04	4.06799	0.000726337	0.0147562	-0.48743
11723332_at	57687	VAT1L	vesicle amine transport 1 like	-0.185895	8.96736	-4.06719	0.00072764	0.0147751	-0.489153
11755904_a_at	353116	RILPL1	Rab interacting lysosomal protein like 1	0.175455	5.87155	4.06615	0.000729326	0.0147972	-0.491378
11760964_x_at	55672	NBPF1	NBPF member 1	-0.197295	9.59293	-4.0658	0.000729892	0.0147972	-0.492124
11719109_x_at	2275	FHL3	four and a half LIM domains 3	0.206502	9.0385	4.06561	0.000730196	0.0147972	-0.492525
11761116_a_at	9750	RIPOR2	RHO family interacting cell polarization regulator 2	0.146357	5.66658	4.06549	0.000730391	0.0147972	-0.492781
11740032_s_at	11072	DUSP14	dual specificity phosphatase 14	0.128443	9.15056	4.06536	0.000730596	0.0147972	-0.493051
11725829_at	9032	TM4SF5	transmembrane 4 L six family member 5	0.18219	5.5082	4.06381	0.000733126	0.0148408	-0.496375
11751538_a_at	55109	AGGF1	angiogenic factor with G-patch and FHA domains 1	-0.212018	7.81503	-4.06317	0.000734168	0.0148535	-0.497739
11747987_x_at	163049	ZNF791	zinc finger protein 791	-0.241151	7.74678	-4.06296	0.000734501	0.0148535	-0.498175
11729959_a_at	41	ASIC1	acid sensing ion channel subunit 1	0.163148	8.02312	4.06168	0.000736605	0.0148702	-0.500925
11762993_x_at	10730	YME1L1	YME1 like 1 ATPase	0.362051	7.74079	4.06138	0.000737085	0.0148702	-0.501552
11740936_at	140701	ABHD16B	abhydrolase domain containing 16B	0.23174	6.21002	4.06135	0.000737145	0.0148702	-0.501629
11725175_x_at	55803	ADAP2	ArfGAP with dual PH domains 2	-0.238194	6.80161	-4.06121	0.000737377	0.0148702	-0.501932
11752531_a_at	130752	MDH1B	malate dehydrogenase 1B	0.211341	5.91517	4.06113	0.000737509	0.0148702	-0.502104
11723452_s_at	55781	RIOK2	RIO kinase 2	0.155162	8.56197	4.06108	0.00073758	0.0148702	-0.502197
11742848_s_at	56985	ADPRM	ADP-ribose/CDP-alcohol diphosphatase, manganese dependent	0.183624	8.38665	4.0607	0.000738211	0.0148754	-0.503019
11717384_a_at	80196	RNF34	ring finger protein 34	-0.130517	9.60511	-4.05991	0.000739504	0.0148938	-0.504701
11754810_a_at	3693	ITGB5	integrin subunit beta 5	0.257567	8.99523	4.05967	0.000739896	0.0148942	-0.50521
11744139_at	91978	TPGS1	tubulin polyglutamylase complex subunit 1	0.161573	8.92895	4.05854	0.000741761	0.0149241	-0.507631
11732328_a_at	64062	RBM26	RNA binding motif protein 26	-0.187459	7.63625	-4.05745	0.000743562	0.0149528	-0.509961
11745769_a_at	4853	NOTCH2	notch 2	-0.141579	7.16546	-4.05628	0.000745492	0.0149822	-0.512453
11721984_at	113763	ZBED6CL	ZBED6 C-terminal like	0.192123	7.04357	4.05611	0.000745781	0.0149822	-0.512826
11717399_a_at	25976	TIPARP	TCDD inducible poly(ADP-ribose) polymerase	0.18709	9.45765	4.05495	0.000747705	0.0150132	-0.515303
11747249_a_at	159	ADSS	adenylosuccinate synthase	-0.188424	9.9533	-4.05434	0.000748716	0.0150186	-0.516601
11751088_a_at	27087	B3GAT1	beta-1,3-glucuronyltransferase 1	0.189357	5.79488	4.05432	0.000748751	0.0150186	-0.516646
11754481_x_at	79585	CORO7	coronin 7	0.191289	9.89283	4.05389	0.000749468	0.0150186	-0.517567
11716198_a_at	92912	UBE2Q2	ubiquitin conjugating enzyme E2 Q2	-0.190598	7.19173	-4.05387	0.000749488	0.0150186	-0.517592
11721610_a_at	9851	KIAA0753	KIAA0753	0.201714	5.58913	4.05348	0.000750145	0.0150241	-0.518434
11758879_s_at	3133	HLA-E	major histocompatibility complex, class I, E	0.294318	10.8994	4.05288	0.00075114	0.0150365	-0.519709
11745249_x_at	55287	TMEM40	transmembrane protein 40	0.142527	6.36043	4.05164	0.000753214	0.0150704	-0.522358
11722283_at	770	CA11	carbonic anhydrase 11	0.20988	7.97463	4.04965	0.00075656	0.0151187	-0.526619
11734331_a_at	63923	TNN	tenascin N	0.248362	7.27807	4.04964	0.000756578	0.0151187	-0.526642
11718535_at	4820	NKTR	natural killer cell triggering receptor	-0.237101	8.8832	-4.04944	0.000756908	0.0151187	-0.527061
11762917_at	126075	CCDC159	coiled-coil domain containing 159	0.128657	7.35003	4.04922	0.000757277	0.0151187	-0.52753
11725519_a_at	3382	ICA1	islet cell autoantigen 1	0.177157	9.31513	4.04907	0.000757537	0.0151187	-0.52786
11763998_a_at	55808	ST6GALNAC1	ST6 N-acetylgalactosaminide alpha-2,6-sialyltransferase 1	0.212131	6.20693	4.04847	0.000758541	0.0151258	-0.529133
11746892_a_at	23398	PPWD1	peptidylprolyl isomerase domain and WD repeat containing 1	-0.185819	9.4212	-4.0484	0.000758659	0.0151258	-0.529282
11761668_at	1760	DMPK	dystrophia myotonica protein kinase	0.214366	6.58856	4.04817	0.000759048	0.015126	-0.529774
11747707_x_at	79957	PAQR6	progestin and adipoQ receptor family member 6	0.201181	7.31543	4.04776	0.000759736	0.0151295	-0.530646
11749910_a_at	1965	EIF2S1	eukaryotic translation initiation factor 2 subunit alpha	-0.186423	7.39335	-4.04761	0.000759989	0.0151295	-0.530965
11759630_at	55105	GPATCH2	G-patch domain containing 2	0.197642	7.91663	4.04727	0.000760573	0.0151335	-0.531703
11733905_x_at	51018	RRP15	ribosomal RNA processing 15 homolog	-0.310383	6.4023	-4.04666	0.000761595	0.0151463	-0.532994
11737584_a_at	60529	ALX4	ALX homeobox 4	0.213172	6.95677	4.04626	0.000762272	0.0151521	-0.533848
11744594_a_at	23157	2022-09-06	septin 6	0.216194	7.63236	4.04421	0.00076576	0.0152138	-0.538236
11731927_at	10047	CST8	cystatin 8	0.19704	5.01118	4.04387	0.000766341	0.0152177	-0.538965
11730463_a_at	8224	SYN3	synapsin III	0.318456	7.51634	4.04358	0.000766837	0.0152199	-0.539586
11726426_a_at	55667	DENND4C	DENN domain containing 4C	-0.171277	10.021	-4.04322	0.000767441	0.0152243	-0.540344
11750334_a_at	5966	REL	REL proto-oncogene, NF-kB subunit	-0.147888	8.70208	-4.04222	0.000769149	0.0152487	-0.542479
11741773_x_at	6919	TCEA2	transcription elongation factor A2	0.1671	9.18716	4.04205	0.000769442	0.0152487	-0.542845
[truncated: 2,559 more rows]

## Sheet: Supp. Data 5 DE mRNA - TNFvMock
Probe	EntrezID	Gene	Name	logFC	AveExpr	t	P.Value	adj.P.Val	B
11761905_x_at	23101	MCF2L2	MCF.2 cell line derived transforming sequence-like 2	0.319667	5.74577	8.55331	9.58945e-08	0.00379896	7.44267
11718723_at	57561	ARRDC3	arrestin domain containing 3	-0.390602	6.50814	-7.21006	1.06386e-06	0.0174245	5.44768
11719512_s_at	1911	PHC1	polyhomeotic homolog 1	-0.302056	7.43572	-7.02325	1.51529e-06	0.0174245	5.1466
11749031_a_at	9991	PTBP3	polypyrimidine tract binding protein 3	-0.298057	5.94552	-6.9194	1.84834e-06	0.0174245	4.97668
11723182_at	246175	CNOT6L	CCR4-NOT transcription complex subunit 6 like	-0.299897	5.30063	-6.82918	2.19918e-06	0.0174245	4.82759
11762127_at	945	CD33	CD33 molecule	-0.331548	5.67895	-6.55202	3.77689e-06	0.0245718	4.36103
11715122_at	9545	RAB3D	RAB3D, member RAS oncogene family	-0.281332	7.15216	-6.41392	4.96418e-06	0.0245718	4.12377
11761958_s_at	10730	YME1L1	YME1 like 1 ATPase	0.504282	6.01818	6.33336	5.82916e-06	0.0245718	3.98392
11719673_a_at	7056	THBD	thrombomodulin	-0.331516	8.77298	-6.30199	6.20699e-06	0.0245718	3.92915
11731871_a_at	30835	CD209	CD209 molecule	0.301871	5.3444	6.28135	6.46913e-06	0.0245718	3.89305
11715816_at	678	ZFP36L2	ZFP36 ring finger protein like 2	-0.466655	9.33093	-6.19461	7.70274e-06	0.0245718	3.74052
11758221_s_at	57561	ARRDC3	arrestin domain containing 3	-0.304253	8.03413	-6.11988	8.95979e-06	0.0245718	3.60812
11725793_s_at	5734	PTGER4	prostaglandin E receptor 4	0.232799	12.2299	6.09295	9.46297e-06	0.0245718	3.56021
11729150_at	93183	PIGM	phosphatidylinositol glycan anchor biosynthesis class M	0.247974	5.78334	6.08997	9.52046e-06	0.0245718	3.55489
11721099_at	719	C3AR1	complement C3a receptor 1	0.645361	9.36565	6.07358	9.84307e-06	0.0245718	3.52565
11722769_at	10893	MMP24	matrix metallopeptidase 24	-0.193651	6.95909	-6.06955	9.92397e-06	0.0245718	3.51846
11734256_a_at	53632	PRKAG3	protein kinase AMP-activated non-catalytic subunit gamma 3	-0.255035	6.68322	-5.97703	1.19857e-05	0.027931	3.35256
11757278_x_at	445	ASS1	argininosuccinate synthase 1	0.381757	12.828	5.88915	1.43542e-05	0.0292145	3.19373
11725229_s_at	25938	HEATR5A	HEAT repeat containing 5A	0.32135	5.41369	5.88397	1.45081e-05	0.0292145	3.18432
11725104_a_at	1956	EGFR	epidermal growth factor receptor	-0.312027	5.72569	-5.85246	1.54811e-05	0.0292145	3.12705
11754792_a_at	56963	RGMA	repulsive guidance molecule family member a	0.477524	9.07274	5.79015	1.7608e-05	0.0292145	3.01335
11747074_x_at	81	ACTN4	actinin alpha 4	-0.221125	8.52974	-5.78357	1.78496e-05	0.0292145	3.0013
11731168_at	374918	IGFL1	IGF like family member 1	0.275035	5.52924	5.77828	1.80461e-05	0.0292145	2.99163
11733675_x_at	151790	WDR49	WD repeat domain 49	0.265452	7.13201	5.77807	1.80541e-05	0.0292145	2.99123
11737820_a_at	4215	MAP3K3	mitogen-activated protein kinase kinase kinase 3	-0.205771	5.80345	-5.75117	1.90896e-05	0.0292145	2.94191
11737134_x_at	25946	ZNF385A	zinc finger protein 385A	-0.322	6.65924	-5.74906	1.91735e-05	0.0292145	2.93803
11734273_s_at	2841	GPR18	G protein-coupled receptor 18	0.251868	9.83732	5.70685	2.09311e-05	0.0302133	2.86039
11751201_a_at	2997	GYS1	glycogen synthase 1	-0.271383	6.57119	-5.69255	2.15633e-05	0.0302133	2.83404
11750839_x_at	93134	ZNF561	zinc finger protein 561	-0.22974	6.35899	-5.68038	2.2117e-05	0.0302133	2.81157
11718829_a_at	10938	EHD1	EH domain containing 1	-0.21987	5.85532	-5.63714	2.42048e-05	0.0315202	2.7316
11750973_a_at	211	ALAS1	5'-aminolevulinate synthase 1	0.242205	10.828	5.62813	2.46649e-05	0.0315202	2.7149
11732999_a_at	3383	ICAM1	intercellular adhesion molecule 1	0.21084	5.4323	5.59007	2.67091e-05	0.0330659	2.64423
11732544_a_at	2841	GPR18	G protein-coupled receptor 18	0.293614	10.5783	5.54502	2.93559e-05	0.0349093	2.5603
11718272_a_at	8887	TAX1BP1	Tax1 binding protein 1	0.422717	6.35101	5.50958	3.16267e-05	0.0349093	2.49405
11719328_a_at	211	ALAS1	5'-aminolevulinate synthase 1	0.271845	10.803	5.49844	3.23774e-05	0.0349093	2.47318
11724737_a_at	10630	PDPN	podoplanin	0.258046	5.10816	5.49677	3.24913e-05	0.0349093	2.47006
11752708_a_at	1399	CRKL	CRK like proto-oncogene, adaptor protein	-0.199299	6.65882	-5.49512	3.26041e-05	0.0349093	2.46697
11726265_at	4199	ME1	malic enzyme 1	0.312479	7.09335	5.45473	3.55028e-05	0.0359669	2.39117
11741134_a_at	5774	PTPN3	protein tyrosine phosphatase, non-receptor type 3	0.1978	5.41295	5.45165	3.57337e-05	0.0359669	2.38539
11758627_s_at	445	ASS1	argininosuccinate synthase 1	0.416186	12.39	5.44401	3.63155e-05	0.0359669	2.37101
11728884_a_at	53346	TM6SF1	transmembrane 6 superfamily member 1	0.332688	7.69255	5.42644	3.76884e-05	0.0364162	2.33796
11739681_x_at	196	AHR	aryl hydrocarbon receptor	0.336176	6.28876	5.40915	3.90921e-05	0.0368732	2.30537
11750818_a_at	158219	TTC39B	tetratricopeptide repeat domain 39B	0.640476	6.3165	5.3653	4.28985e-05	0.0389996	2.22252
11725366_s_at	389792	IER5L	immediate early response 5 like	-0.282862	8.30184	-5.35663	4.36945e-05	0.0389996	2.20612
11755207_a_at	4907	NT5E	5'-nucleotidase ecto	0.268615	5.43791	5.35015	4.42999e-05	0.0389996	2.19384
11730590_x_at	283219	KCTD21	potassium channel tetramerization domain containing 21	-0.288593	6.4205	-5.31157	4.80838e-05	0.0404673	2.12068
11743162_a_at	1510	CTSE	cathepsin E	-0.300434	6.04133	-5.30187	4.90867e-05	0.0404673	2.10225
11738894_a_at	11132	CAPN10	calpain 10	-0.282905	5.33399	-5.29731	4.95657e-05	0.0404673	2.09357
11751432_a_at	11033	ADAP1	ArfGAP with dual PH domains 1	-0.253002	7.39235	-5.28921	5.04283e-05	0.0404673	2.07816
11725892_a_at	57475	PLEKHH1	pleckstrin homology, MyTH4 and FERM domain containing H1	-0.256202	5.4867	-5.28323	5.10745e-05	0.0404673	2.06679
11750359_x_at	968	CD68	CD68 molecule	-0.350599	9.28022	-5.25204	5.45856e-05	0.0413732	2.00737
11752264_a_at	10612	TRIM3	tripartite motif containing 3	-0.204858	5.12535	-5.25155	5.46432e-05	0.0413732	2.00643
11725169_at	79817	MOB3B	MOB kinase activator 3B	0.227012	5.24997	5.24552	5.53508e-05	0.0413732	1.99492
11747822_a_at	9903	KLHL21	kelch like family member 21	-0.221594	5.38138	-5.23145	5.70385e-05	0.0418451	1.96807
11752383_a_at	1291	COL6A1	collagen type VI alpha 1 chain	-0.233119	5.56465	-5.20121	6.08478e-05	0.0419313	1.91024
11729563_a_at	116135	LRRC3B	leucine rich repeat containing 3B	0.341162	6.60777	5.20042	6.095e-05	0.0419313	1.90873
11731130_at	64648	SPANXD	SPANX family member D	-0.309187	5.39638	-5.1858	6.28873e-05	0.0419313	1.88073
11741553_a_at	6498	SKIL	SKI like proto-oncogene	0.190716	5.41746	5.18311	6.32502e-05	0.0419313	1.87558
11740139_s_at	20	ABCA2	ATP binding cassette subfamily A member 2	-0.189739	7.90461	-5.18305	6.32593e-05	0.0419313	1.87545
11747754_a_at	55643	BTBD2	BTB domain containing 2	-0.263303	7.83288	-5.17926	6.37739e-05	0.0419313	1.8682
11746969_a_at	54799	MBTD1	mbt domain containing 1	-0.282187	5.28801	-5.16728	6.54327e-05	0.0419313	1.84522
11743432_at	388327	C17orf100	chromosome 17 open reading frame 100	-0.265283	6.07129	-5.15846	6.66803e-05	0.0419313	1.8283
11763835_at	9200	HACD1	3-hydroxyacyl-CoA dehydratase 1	-0.404865	6.05614	-5.15024	6.78661e-05	0.0419313	1.81252
11746117_a_at	6722	SRF	serum response factor	-0.217795	7.41106	-5.14014	6.93523e-05	0.0419313	1.79312
11750330_a_at	93649	MYOCD	myocardin	0.314088	5.82513	5.1348	7.01524e-05	0.0419313	1.78284
11761358_x_at	NA	NA	NA	-0.241218	6.81012	-5.12329	7.19072e-05	0.0419313	1.76071
11725114_x_at	54882	ANKHD1	ankyrin repeat and KH domain containing 1	-0.194889	8.96528	-5.11175	7.37113e-05	0.0419313	1.7385
11741343_a_at	2039	DMTN	dematin actin binding protein	-0.316299	5.40045	-5.10986	7.40119e-05	0.0419313	1.73486
11752268_a_at	375298	CERKL	ceramide kinase like	-0.386397	6.08293	-5.10902	7.41457e-05	0.0419313	1.73324
11764258_at	102723906	LOC102723906	uncharacterized LOC102723906	0.293471	6.08888	5.09855	7.58341e-05	0.0419313	1.71306
11751328_a_at	11116	FGFR1OP	FGFR1 oncogene partner	0.261789	6.58471	5.09249	7.68282e-05	0.0419313	1.70138
11726012_a_at	84962	AJUBA	ajuba LIM protein	0.410788	5.72935	5.09112	7.70543e-05	0.0419313	1.69875
11725341_a_at	51128	SAR1B	secretion associated Ras related GTPase 1B	0.271185	8.73323	5.08984	7.72665e-05	0.0419313	1.69628
11746479_a_at	11033	ADAP1	ArfGAP with dual PH domains 1	-0.235429	7.66751	-5.07664	7.94923e-05	0.0424446	1.67082
11729037_s_at	5616	PRKY	protein kinase, Y-linked, pseudogene	-0.15846	7.24136	-5.04709	8.47161e-05	0.0424446	1.61374
11731259_a_at	80274	SCUBE1	signal peptide, CUB domain and EGF like domain containing 1	-0.168558	8.2053	-5.03353	8.72292e-05	0.0424446	1.58751
11737012_at	200558	APLF	aprataxin and PNKP like factor	0.295404	5.42237	5.03051	8.77996e-05	0.0424446	1.58166
11763992_at	64756	ATPAF1	ATP synthase mitochondrial F1 complex assembly factor 1	-0.396113	6.10046	-5.02405	8.90311e-05	0.0424446	1.56916
11753032_a_at	54329	GPR85	G protein-coupled receptor 85	0.26078	5.33967	5.02276	8.92806e-05	0.0424446	1.56665
11733733_a_at	51611	DPH5	diphthamide biosynthesis 5	0.25786	8.14431	5.02101	8.9617e-05	0.0424446	1.56327
11735297_at	157983	C9orf66	chromosome 9 open reading frame 66	0.285833	6.29795	5.01068	9.16376e-05	0.0424446	1.54326
11733587_a_at	1378	CR1	complement C3b/C4b receptor 1 (Knops blood group)	-0.342033	5.6993	-5.00629	9.25106e-05	0.0424446	1.53475
11739793_a_at	55791	LRIF1	ligand dependent nuclear receptor interacting factor 1	0.221791	8.57928	5.00594	9.25811e-05	0.0424446	1.53406
11735598_a_at	389690	MROH5	maestro heat like repeat family member 5	0.190385	7.06863	5.00005	9.37661e-05	0.0424446	1.52265
11727427_a_at	6296	ACSM3	acyl-CoA synthetase medium-chain family member 3	-0.260527	5.92774	-4.99372	9.50557e-05	0.0424446	1.51038
11763506_a_at	23138	N4BP3	NEDD4 binding protein 3	-0.197787	6.37933	-4.99353	9.50962e-05	0.0424446	1.51
11762406_s_at	2634	GBP2	guanylate binding protein 2	0.23499	5.17466	4.98187	9.75226e-05	0.0424446	1.48737
11755219_a_at	7056	THBD	thrombomodulin	-0.276964	10.79	-4.9807	9.77688e-05	0.0424446	1.48511
11723413_at	1586	CYP17A1	cytochrome P450 family 17 subfamily A member 1	0.275062	5.21141	4.98065	9.77792e-05	0.0424446	1.48502
11717348_a_at	120	ADD3	adducin 3	0.176349	8.28279	4.97888	9.81547e-05	0.0424446	1.48157
11720382_at	10228	STX6	syntaxin 6	-0.201476	7.53033	-4.97517	9.89453e-05	0.0424446	1.47437
11725231_a_at	80184	CEP290	centrosomal protein 290	-0.238426	7.2644	-4.96303	0.000101577	0.0424446	1.45079
11718519_at	56888	KCMF1	potassium channel modulatory factor 1	0.239652	5.71921	4.96126	0.000101967	0.0424446	1.44734
11719329_x_at	211	ALAS1	5'-aminolevulinate synthase 1	0.262616	10.659	4.95467	0.000103433	0.0424446	1.43453
11742082_a_at	197021	LCTL	lactase like	-0.387323	6.3319	-4.95306	0.000103792	0.0424446	1.43141
11722821_a_at	1690	COCH	cochlin	0.19575	7.86263	4.94905	0.000104698	0.0424446	1.4236
11758943_s_at	205	AK4	adenylate kinase 4	-0.278298	6.61797	-4.9465	0.000105278	0.0424446	1.41864
11720874_at	10391	CORO2B	coronin 2B	0.249337	5.25532	4.9445	0.000105734	0.0424446	1.41476
11750971_a_at	58509	CACTIN	cactin, spliceosome C complex subunit	-0.253989	6.36695	-4.94304	0.000106069	0.0424446	1.41191
11715987_a_at	2688	GH1	growth hormone 1	-0.309989	5.01114	-4.93145	0.000108767	0.0429015	1.38934
11727809_at	2235	FECH	ferrochelatase	0.196617	6.8467	4.92772	0.000109648	0.0429015	1.38209
11750187_a_at	10554	AGPAT1	1-acylglycerol-3-phosphate O-acyltransferase 1	-0.24664	8.32556	-4.92203	0.000111008	0.0429015	1.37101
11739274_s_at	5062	PAK2	p21 (RAC1) activated kinase 2	-0.177707	6.9571	-4.91982	0.000111542	0.0429015	1.36669
11734312_at	123904	NRN1L	neuritin 1 like	-0.202445	6.9259	-4.90947	0.000114074	0.0434533	1.34652
11759932_at	57396	CLK4	CDC like kinase 4	-0.21185	5.05597	-4.89701	0.000117199	0.0436755	1.32222
11746917_s_at	728113	ANXA8L1	annexin A8 like 1	0.350744	7.5183	4.89474	0.000117777	0.0436755	1.31779
11732663_x_at	116039	OSR2	odd-skipped related transciption factor 2	0.234134	8.98471	4.88922	0.000119196	0.0436755	1.30702
11752077_a_at	160	AP2A1	adaptor related protein complex 2 alpha 1 subunit	-0.220525	7.90251	-4.88829	0.000119436	0.0436755	1.30522
11745601_a_at	64167	ERAP2	endoplasmic reticulum aminopeptidase 2	0.216728	5.18322	4.88484	0.000120335	0.0436755	1.29847
11734299_at	26512	INTS6	integrator complex subunit 6	0.258346	5.43629	4.87939	0.000121768	0.0436755	1.28783
11730611_at	255231	MCOLN2	mucolipin 2	0.191715	10.5637	4.8771	0.000122374	0.0436755	1.28336
11721188_a_at	23229	ARHGEF9	Cdc42 guanine nucleotide exchange factor 9	-0.176069	8.48953	-4.85571	0.000128195	0.044066	1.24155
11721115_at	60559	SPCS3	signal peptidase complex subunit 3	0.235831	7.96119	4.84985	0.000129838	0.044066	1.2301
11746679_a_at	10250	SRRM1	serine and arginine repetitive matrix 1	-0.213678	8.05149	-4.84975	0.000129867	0.044066	1.2299
11733936_a_at	10605	PAIP1	poly(A) binding protein interacting protein 1	0.362011	6.51702	4.84895	0.000130091	0.044066	1.22835
11757396_s_at	643650	LINC00842	long intergenic non-protein coding RNA 842	0.340642	8.61636	4.84583	0.000130977	0.044066	1.22224
11732704_a_at	53834	FGFRL1	fibroblast growth factor receptor-like 1	-0.21456	9.12285	-4.84086	0.000132401	0.044066	1.21251
11748086_a_at	5294	PIK3CG	phosphatidylinositol-4,5-bisphosphate 3-kinase catalytic subunit gamma	-0.211725	7.50503	-4.83532	0.000134005	0.044066	1.20167
11745543_x_at	84962	AJUBA	ajuba LIM protein	0.602812	9.04956	4.83449	0.000134247	0.044066	1.20005
11723067_s_at	387680	WASHC2A	WASH complex subunit 2A	-0.220881	5.23854	-4.82892	0.000135886	0.044066	1.18913
11715918_s_at	100133941	CD24	CD24 molecule	-0.244784	5.35471	-4.82337	0.000137535	0.044066	1.17827
11757654_x_at	7351	UCP2	uncoupling protein 2	-0.18542	11.6301	-4.82231	0.000137852	0.044066	1.1762
11720753_s_at	6383	SDC2	syndecan 2	-0.234172	10.0053	-4.80909	0.000141878	0.044066	1.15028
11740163_at	2529	FUT7	fucosyltransferase 7	-0.222152	9.13004	-4.80899	0.000141909	0.044066	1.15008
11724346_a_at	64135	IFIH1	interferon induced with helicase C domain 1	0.269718	7.74322	4.80714	0.000142483	0.044066	1.14645
11758850_at	23065	EMC1	ER membrane protein complex subunit 1	-0.201054	5.42244	-4.80103	0.00014439	0.044066	1.13448
11755197_a_at	5238	PGM3	phosphoglucomutase 3	0.18336	6.57364	4.79835	0.000145237	0.044066	1.12922
11733127_at	115286	SLC25A26	solute carrier family 25 member 26	0.175578	7.76561	4.79828	0.000145259	0.044066	1.12908
11747756_x_at	3860	KRT13	keratin 13	0.185666	6.02219	4.79112	0.000147544	0.044066	1.11503
11754621_s_at	283673	EWSAT1	Ewing sarcoma associated transcript 1	-0.247822	5.77242	-4.78822	0.000148479	0.044066	1.10934
11746437_a_at	7976	FZD3	frizzled class receptor 3	0.204153	6.56182	4.78584	0.000149249	0.044066	1.10468
11741042_a_at	5682	PSMA1	proteasome subunit alpha 1	0.209435	6.86073	4.78054	0.000150984	0.044066	1.09427
11753002_a_at	1755	DMBT1	deleted in malignant brain tumors 1	-0.252958	5.76463	-4.77956	0.000151307	0.044066	1.09235
11754460_x_at	56963	RGMA	repulsive guidance molecule family member a	0.300452	9.06493	4.77228	0.000153727	0.044066	1.07805
11735240_a_at	98	ACYP2	acylphosphatase 2	0.295273	5.76371	4.77198	0.000153829	0.044066	1.07746
11754931_a_at	2729	GCLC	glutamate-cysteine ligase catalytic subunit	0.271384	6.97343	4.76975	0.000154579	0.044066	1.07308
11736426_s_at	79745	CLIP4	CAP-Gly domain containing linker protein family member 4	0.173884	5.55665	4.76757	0.000155315	0.044066	1.0688
11728874_a_at	286826	LIN9	lin-9 DREAM MuvB core complex component	0.244087	7.38321	4.7665	0.00015568	0.044066	1.06668
11726429_a_at	29799	YPEL1	yippee like 1	-0.248796	5.54602	-4.76405	0.000156514	0.044066	1.06187
11752298_a_at	90293	KLHL13	kelch like family member 13	0.218455	7.14224	4.7621	0.000157179	0.044066	1.05805
11742065_a_at	3785	KCNQ2	potassium voltage-gated channel subfamily Q member 2	-0.216978	6.42744	-4.7589	0.000158283	0.044066	1.05174
11721341_s_at	8648	NCOA1	nuclear receptor coactivator 1	0.177418	7.58183	4.75069	0.000161142	0.044066	1.03562
11745955_a_at	22883	CLSTN1	calsyntenin 1	-0.170593	8.46738	-4.74845	0.000161932	0.044066	1.03121
11748708_a_at	10847	SRCAP	Snf2 related CREBBP activator protein	-0.191206	6.65144	-4.74413	0.000163466	0.044066	1.02272
11744372_a_at	5635	PRPSAP1	phosphoribosyl pyrophosphate synthetase associated protein 1	0.160864	9.78267	4.74288	0.000163913	0.044066	1.02026
11761565_x_at	80321	CEP70	centrosomal protein 70	0.171872	7.83758	4.73988	0.000164992	0.044066	1.01434
11758722_at	10540	DCTN2	dynactin subunit 2	-0.250981	6.29098	-4.73908	0.000165278	0.044066	1.01279
11730128_a_at	133383	SETD9	SET domain containing 9	0.250188	6.53739	4.73894	0.000165331	0.044066	1.01249
11721908_at	81537	SGPP1	sphingosine-1-phosphate phosphatase 1	0.209545	6.49551	4.73635	0.000166267	0.044066	1.00741
11757366_x_at	25972	UNC50	unc-50 inner nuclear membrane RNA binding protein	0.177353	11.4854	4.73475	0.000166849	0.044066	1.00426
11747447_a_at	57657	HCN3	hyperpolarization activated cyclic nucleotide gated potassium channel 3	-0.227276	6.04117	-4.7305	0.000168404	0.0441812	0.995897
11747588_a_at	9734	HDAC9	histone deacetylase 9	0.18635	5.96026	4.72749	0.000169516	0.0441812	0.98997
11752017_a_at	23384	SPECC1L	sperm antigen with calponin homology and coiled-coil domains 1 like	-0.244809	5.95797	-4.71407	0.00017456	0.0447767	0.96354
11741466_a_at	3752	KCND3	potassium voltage-gated channel subfamily D member 3	0.222262	5.87828	4.71357	0.000174752	0.0447767	0.962549
11736656_a_at	11245	GPR176	G protein-coupled receptor 176	0.28399	5.00364	4.71242	0.000175191	0.0447767	0.960288
11730706_a_at	245806	VGLL2	vestigial like family member 2	-0.257175	5.83052	-4.69971	0.000180128	0.0456898	0.935237
11750989_a_at	2314	FLII	FLII, actin remodeling protein	-0.228947	6.06797	-4.69259	0.000182954	0.0456898	0.921205
11726013_a_at	84962	AJUBA	ajuba LIM protein	0.478091	8.71731	4.68599	0.000185614	0.0456898	0.908189
11724772_a_at	3700	ITIH4	inter-alpha-trypsin inhibitor heavy chain family member 4	-0.166414	7.83671	-4.68019	0.000187988	0.0456898	0.89673
11729741_x_at	968	CD68	CD68 molecule	-0.263382	10.0452	-4.6799	0.000188106	0.0456898	0.896161
11758930_at	55127	HEATR1	HEAT repeat containing 1	-0.164581	8.56242	-4.67949	0.000188276	0.0456898	0.895349
11758026_s_at	55032	SLC35A5	solute carrier family 35 member A5	0.160153	8.43737	4.67825	0.000188786	0.0456898	0.892908
11721583_x_at	4033	LRMP	lymphoid restricted membrane protein	0.150223	10.4987	4.67482	0.000190211	0.0456898	0.88613
11759559_at	51312	SLC25A37	solute carrier family 25 member 37	0.167266	6.03447	4.67162	0.000191546	0.0456898	0.879823
11724449_at	283576	ZDHHC22	zinc finger DHHC-type containing 22	0.201284	5.57417	4.6701	0.000192184	0.0456898	0.876825
11716949_s_at	56889	TM9SF3	transmembrane 9 superfamily member 3	-0.187331	10.0732	-4.66953	0.000192425	0.0456898	0.875691
11726789_a_at	6900	CNTN2	contactin 2	-0.170229	6.76393	-4.66701	0.000193489	0.0456898	0.870719
11719872_a_at	84946	LTV1	LTV1 ribosome biogenesis factor	0.252797	9.49124	4.66388	0.000194819	0.0456898	0.864541
11762218_at	7018	TF	transferrin	-0.206383	6.55674	-4.66367	0.00019491	0.0456898	0.864118
11720745_a_at	604	BCL6	B-cell CLL/lymphoma 6	0.225059	5.76051	4.65572	0.000198332	0.045696	0.848424
11752332_x_at	4210	MEFV	MEFV, pyrin innate immunity regulator	-0.212681	6.47152	-4.64942	0.00020109	0.045696	0.835965
11726157_at	139886	SPIN4	spindlin family member 4	-0.218172	6.30843	-4.64715	0.00020209	0.045696	0.83149
11748218_a_at	84364	ARFGAP2	ADP ribosylation factor GTPase activating protein 2	-0.230436	8.49759	-4.6469	0.000202202	0.045696	0.830993
11728281_at	5939	RBMS2	RNA binding motif single stranded interacting protein 2	-0.234847	8.27139	-4.64595	0.000202623	0.045696	0.829114
11731984_at	375298	CERKL	ceramide kinase like	-0.338007	6.43043	-4.64524	0.000202938	0.045696	0.827713
11722145_a_at	57695	USP37	ubiquitin specific peptidase 37	-0.273478	6.75697	-4.64092	0.00020487	0.045696	0.819164
11731916_at	3738	KCNA3	potassium voltage-gated channel subfamily A member 3	0.228824	8.23828	4.63929	0.000205601	0.045696	0.815952
11719664_a_at	2664	GDI1	GDP dissociation inhibitor 1	-0.195204	8.25045	-4.63776	0.000206292	0.045696	0.812926
11749771_a_at	816	CAMK2B	calcium/calmodulin dependent protein kinase II beta	-0.182921	6.60783	-4.63226	0.000208793	0.045696	0.802055
11745450_a_at	549	AUH	AU RNA binding methylglutaconyl-CoA hydratase	0.180306	8.14951	4.63036	0.000209665	0.045696	0.798293
11763023_at	81191	OR5G5P	olfactory receptor family 5 subfamily G member 5 pseudogene	-0.195742	5.73134	-4.6301	0.000209787	0.045696	0.79777
11742177_at	386684	KRTAP12-4	keratin associated protein 12-4	-0.242761	7.0323	-4.62862	0.000210465	0.045696	0.79486
11734780_a_at	51193	ZNF639	zinc finger protein 639	0.174165	8.10702	4.62728	0.000211086	0.045696	0.7922
11747484_a_at	23338	JADE2	jade family PHD finger 2	-0.267964	5.2838	-4.62145	0.000213801	0.0459916	0.780669
11724509_a_at	5366	PMAIP1	phorbol-12-myristate-13-acetate-induced protein 1	0.192502	11.0456	4.61418	0.000217236	0.0459916	0.766287
11719405_a_at	28996	HIPK2	homeodomain interacting protein kinase 2	-0.312849	6.5448	-4.61252	0.000218031	0.0459916	0.762988
11751433_x_at	11033	ADAP1	ArfGAP with dual PH domains 1	-0.192715	8.90476	-4.61225	0.000218159	0.0459916	0.762459
11724223_at	84272	YIPF4	Yip1 domain family member 4	0.265237	8.51255	4.61107	0.000218725	0.0459916	0.760124
11751714_a_at	10420	TESK2	testis-specific kinase 2	-0.224749	5.04442	-4.60963	0.000219417	0.0459916	0.757272
11741065_a_at	2052	EPHX1	epoxide hydrolase 1	-0.236938	9.61073	-4.60413	0.000222081	0.045994	0.74638
11729382_a_at	26289	AK5	adenylate kinase 5	0.255426	7.04889	4.60251	0.000222872	0.045994	0.743173
11758325_s_at	10140	TOB1	transducer of ERBB2, 1	0.17335	9.20066	4.60243	0.000222911	0.045994	0.743013
11746872_a_at	1277	COL1A1	collagen type I alpha 1 chain	0.316394	5.59399	4.59887	0.000224659	0.0461145	0.735963
11740248_s_at	6674	SPAG1	sperm associated antigen 1	0.395319	7.5398	4.58813	0.000230019	0.0463912	0.714683
11720819_s_at	6387	CXCL12	C-X-C motif chemokine ligand 12	0.301158	5.14179	4.58745	0.000230361	0.0463912	0.713341
11718784_at	6919	TCEA2	transcription elongation factor A2	-0.205668	6.0646	-4.58697	0.000230604	0.0463912	0.71239
11729653_a_at	4087	SMAD2	SMAD family member 2	-0.239301	7.46281	-4.58477	0.000231722	0.0463912	0.708026
11756142_a_at	141	ADPRH	ADP-ribosylarginine hydrolase	0.182557	6.56144	4.58449	0.000231862	0.0463912	0.707479
11740246_a_at	84456	L3MBTL3	l(3)mbt-like 3 (Drosophila)	0.201099	6.92968	4.57702	0.000235697	0.0467491	0.69267
11758901_at	8767	RIPK2	receptor interacting serine/threonine kinase 2	0.233315	6.22106	4.57451	0.000236999	0.0467491	0.687697
11731468_x_at	1571	CYP2E1	cytochrome P450 family 2 subfamily E member 1	-0.286449	5.41301	-4.56887	0.000239956	0.0467491	0.676502
11725124_at	8530	CST7	cystatin F	0.287991	7.90428	4.56813	0.000240343	0.0467491	0.675047
11756375_x_at	51513	ETV7	ETS variant 7	0.14392	6.75351	4.56752	0.00024067	0.0467491	0.673823
11748796_a_at	5829	PXN	paxillin	-0.24877	5.19912	-4.56644	0.000241239	0.0467491	0.671689
11715267_s_at	83481	EPPK1	epiplakin 1	-0.307867	5.25997	-4.56349	0.000242808	0.0467491	0.665837
11753503_a_at	941	CD80	CD80 molecule	-0.161749	5.3395	-4.55843	0.000245523	0.0467491	0.655798
11739243_a_at	9147	NEMF	nuclear export mediator factor	0.256902	8.20148	4.55642	0.000246609	0.0467491	0.651811
11720081_a_at	23466	CBX6	chromobox 6	-0.269787	7.11535	-4.55544	0.000247143	0.0467491	0.64986
11732111_a_at	27242	TNFRSF21	TNF receptor superfamily member 21	-0.201584	8.64486	-4.55411	0.000247865	0.0467491	0.647226
11747667_x_at	64755	C16orf58	chromosome 16 open reading frame 58	-0.154128	7.85057	-4.55257	0.000248705	0.0467491	0.644169
11751642_a_at	100132215	LOC100132215	uncharacterized LOC100132215	-0.234967	6.75198	-4.55205	0.000248992	0.0467491	0.64313
11750149_a_at	401303	ZNF815P	zinc finger protein 815, pseudogene	0.41242	6.24243	4.54952	0.000250378	0.0467877	0.638115
11755239_a_at	22936	ELL2	elongation factor for RNA polymerase II 2	-0.203437	7.44406	-4.54442	0.0002532	0.0468746	0.627994
11724688_a_at	148398	SAMD11	sterile alpha motif domain containing 11	-0.292544	7.64749	-4.5444	0.00025321	0.0468746	0.62796
11723165_a_at	6688	SPI1	Spi-1 proto-oncogene	-0.276786	9.5346	-4.51997	0.00026719	0.0488828	0.579425
11721577_at	7124	TNF	tumor necrosis factor	0.371669	8.44502	4.5198	0.00026729	0.0488828	0.579086
11753041_a_at	2997	GYS1	glycogen synthase 1	-0.225762	6.1909	-4.51751	0.000268638	0.0488828	0.574544
11726392_at	26157	GIMAP2	GTPase, IMAP family member 2	0.181286	10.546	4.51691	0.000268994	0.0488828	0.573348
11733041_a_at	211	ALAS1	5'-aminolevulinate synthase 1	0.256085	10.811	4.50554	0.000275809	0.0497486	0.550747
11716676_a_at	64397	ZNF106	zinc finger protein 106	-0.250762	8.73163	-4.50478	0.00027627	0.0497486	0.549239
11738560_at	81341	OR10W1	olfactory receptor family 10 subfamily W member 1	0.181808	5.96285	4.49959	0.000279448	0.0497801	0.538905
11753961_a_at	3482	IGF2R	insulin like growth factor 2 receptor	-0.204336	7.95102	-4.49944	0.000279541	0.0497801	0.538605
11755347_x_at	51128	SAR1B	secretion associated Ras related GTPase 1B	0.194013	9.80756	4.49721	0.000280914	0.0497801	0.53418
11754426_a_at	79586	CHPF	chondroitin polymerizing factor	-0.195514	8.3607	-4.49631	0.000281471	0.0497801	0.53239
11763199_at	5094	PCBP2	poly(rC) binding protein 2	0.394769	5.29066	4.49287	0.000283611	0.0499358	0.525546

## Sheet: Supp. Data 6 DE mRNA - IL6vMock
Probe	EntrezID	Gene	Name	logFC	AveExpr	t	P.Value	adj.P.Val	B
11721099_at	719	C3AR1	complement C3a receptor 1	1.09766	9.36565	10.3302	5.59772e-09	0.000210856	10.4151
11719673_a_at	7056	THBD	thrombomodulin	-0.518683	8.77298	-9.85996	1.14632e-08	0.000210856	9.79775
11734606_a_at	2833	CXCR3	C-X-C motif chemokine receptor 3	0.31858	8.1657	9.64776	1.59675e-08	0.000210856	9.50961
11729155_at	4680	CEACAM6	carcinoembryonic antigen related cell adhesion molecule 6	-0.420114	8.90356	-9.24246	3.05023e-08	0.000250526	8.94218
11754792_a_at	56963	RGMA	repulsive guidance molecule family member a	0.760413	9.07274	9.22028	3.16193e-08	0.000250526	8.91048
11718723_at	57561	ARRDC3	arrestin domain containing 3	-0.469686	6.50814	-8.66986	7.86831e-08	0.000420794	8.10092
11746679_a_at	10250	SRRM1	serine and arginine repetitive matrix 1	-0.3782	8.05149	-8.58384	9.10372e-08	0.000420794	7.9704
11726157_at	139886	SPIN4	spindlin family member 4	-0.399629	6.30843	-8.51225	1.02857e-07	0.000420794	7.86095
11758221_s_at	57561	ARRDC3	arrestin domain containing 3	-0.422479	8.03413	-8.49791	1.05411e-07	0.000420794	7.83894
11754460_x_at	56963	RGMA	repulsive guidance molecule family member a	0.527377	9.06493	8.37669	1.29834e-07	0.000420794	7.65161
11755207_a_at	4907	NT5E	5'-nucleotidase ecto	0.419895	5.43791	8.36326	1.32882e-07	0.000420794	7.63071
11724213_at	3998	LMAN1	lectin, mannose binding 1	-0.413134	8.25971	-8.31329	1.44893e-07	0.000420794	7.55275
11724737_a_at	10630	PDPN	podoplanin	0.388515	5.10816	8.27596	1.54601e-07	0.000420794	7.49426
11715374_a_at	811	CALR	calreticulin	-0.63164	8.759	-8.27218	1.55621e-07	0.000420794	7.48832
11724063_s_at	79152	FA2H	fatty acid 2-hydroxylase	0.416994	5.72208	8.22529	1.68875e-07	0.000420794	7.41453
11739035_x_at	10097	ACTR2	ARP2 actin related protein 2 homolog	-0.475772	9.13176	-8.22166	1.69949e-07	0.000420794	7.4088
11750082_a_at	2068	ERCC2	ERCC excision repair 2, TFIIH core complex helicase subunit	-0.393966	7.48933	-7.93805	2.8036e-07	0.000640656	6.95516
11719861_x_at	56731	SLC2A4RG	SLC2A4 regulator	-0.338369	9.66841	-7.91701	2.9109e-07	0.000640656	6.921
11725124_at	8530	CST7	cystatin F	0.485852	7.90428	7.70664	4.25103e-07	0.000868836	6.57582
11750973_a_at	211	ALAS1	5'-aminolevulinate synthase 1	0.329867	10.828	7.66513	4.584e-07	0.000868836	6.5069
11750352_a_at	23313	KIAA0930	KIAA0930	-0.330708	8.43974	-7.63442	4.84774e-07	0.000868836	6.45574
11716895_s_at	9636	ISG15	ISG15 ubiquitin-like modifier	0.273605	9.32039	7.63342	4.8566e-07	0.000868836	6.45407
11746760_a_at	57222	ERGIC1	endoplasmic reticulum-golgi intermediate compartment 1	-0.41196	7.06524	-7.58929	5.26437e-07	0.000868836	6.38028
11746954_s_at	6351	CCL4	C-C motif chemokine ligand 4	0.570994	6.14378	7.57133	5.4403e-07	0.000868836	6.35017
11739033_a_at	10097	ACTR2	ARP2 actin related protein 2 homolog	-0.380532	10.121	-7.56708	5.48286e-07	0.000868836	6.34303
11717099_at	85236	HIST1H2BK	histone cluster 1 H2B family member k	0.344795	9.41027	7.52479	5.92536e-07	0.000879811	6.2719
11729382_a_at	26289	AK5	adenylate kinase 5	0.416489	7.04889	7.5047	6.14849e-07	0.000879811	6.238
11750021_x_at	6836	SURF4	surfeit 4	-0.312225	10.0927	-7.49856	6.21838e-07	0.000879811	6.22764
11730611_at	255231	MCOLN2	mucolipin 2	0.293815	10.5637	7.47445	6.501e-07	0.000888082	6.18685
11757278_x_at	445	ASS1	argininosuccinate synthase 1	0.481665	12.828	7.43037	7.05278e-07	0.000931343	6.11205
11749316_a_at	6836	SURF4	surfeit 4	-0.330609	10.0883	-7.26697	9.56077e-07	0.00122181	5.83214
11747512_s_at	396	ARHGDIA	Rho GDP dissociation inhibitor alpha	-0.344719	8.61773	-7.21997	1.04422e-06	0.0012488	5.75084
11753470_a_at	7072	TIA1	TIA1 cytotoxic granule associated RNA binding protein	-0.40331	6.90257	-7.20941	1.06517e-06	0.0012488	5.73252
11725793_s_at	5734	PTGER4	prostaglandin E receptor 4	0.275133	12.2299	7.20093	1.08229e-06	0.0012488	5.71781
11716173_a_at	5034	P4HB	prolyl 4-hydroxylase subunit beta	-0.347565	11.8414	-7.19072	1.1033e-06	0.0012488	5.70007
11753332_s_at	3191	HNRNPL	heterogeneous nuclear ribonucleoprotein L	-0.652557	9.89795	-7.17246	1.14193e-06	0.00125663	5.66831
11723885_at	256302	NATD1	N-acetyltransferase domain containing 1	0.377736	7.93243	7.11344	1.27668e-06	0.00125949	5.56529
11722111_at	3142	HLX	H2.0 like homeobox	0.326642	10.7639	7.10493	1.29743e-06	0.00125949	5.55039
11715999_a_at	51719	CAB39	calcium binding protein 39	-0.402807	7.53612	-7.09051	1.33339e-06	0.00125949	5.52512
11755219_a_at	7056	THBD	thrombomodulin	-0.394263	10.79	-7.09011	1.33438e-06	0.00125949	5.52443
11715816_at	678	ZFP36L2	ZFP36 ring finger protein like 2	-0.533657	9.33093	-7.08402	1.34991e-06	0.00125949	5.51374
11719017_a_at	865	CBFB	core-binding factor beta subunit	-0.328697	8.72329	-7.06958	1.38744e-06	0.00125949	5.48838
11761864_a_at	29766	TMOD3	tropomodulin 3	-0.239623	5.14282	-7.0543	1.42831e-06	0.00125949	5.46153
11732956_a_at	445347	TARP	TCR gamma alternate reading frame protein	0.36136	11.3716	7.04898	1.44285e-06	0.00125949	5.45216
11726201_a_at	4939	OAS2	2'-5'-oligoadenylate synthetase 2	0.365366	7.72747	7.04195	1.46227e-06	0.00125949	5.43979
11756951_x_at	201595	STT3B	STT3B, catalytic subunit of the oligosaccharyltransferase complex	-0.378326	8.12391	-7.03046	1.49462e-06	0.00125949	5.41954
11744434_a_at	83666	PARP9	poly(ADP-ribose) polymerase family member 9	0.279826	7.96433	7.02712	1.50418e-06	0.00125949	5.41364
11746292_a_at	1371	CPOX	coproporphyrinogen oxidase	-0.29764	7.38735	-7.01923	1.52695e-06	0.00125949	5.39973
11745516_a_at	8675	STX16	syntaxin 16	-0.378861	6.81007	-7.00411	1.57163e-06	0.00125949	5.37303
11728864_at	9837	GINS1	GINS complex subunit 1	-0.395498	6.69853	-6.98833	1.61974e-06	0.00125949	5.34511
11739657_a_at	4050	LTB	lymphotoxin beta	0.681182	10.4896	6.97939	1.64765e-06	0.00125949	5.32929
11727855_a_at	10762	NUP50	nucleoporin 50	-0.230784	9.58287	-6.97763	1.65321e-06	0.00125949	5.32617
11752484_a_at	84928	TMEM209	transmembrane protein 209	-0.265545	7.77155	-6.94328	1.76557e-06	0.00131971	5.26524
11760241_a_at	6502	SKP2	S-phase kinase associated protein 2	-0.329767	6.18892	-6.88312	1.98189e-06	0.00145397	5.15806
11720051_at	6695	SPOCK1	SPARC/osteonectin, cwcv and kazal like domains proteoglycan 1	0.374497	6.88186	6.85598	2.0883e-06	0.0014646	5.10953
11741011_a_at	22908	SACM1L	SAC1 suppressor of actin mutations 1 like (yeast)	-0.285681	7.59306	-6.85507	2.09197e-06	0.0014646	5.1079
11734273_s_at	2841	GPR18	G protein-coupled receptor 18	0.302039	9.83732	6.84363	2.13867e-06	0.0014646	5.0874
11739055_x_at	5777	PTPN6	protein tyrosine phosphatase, non-receptor type 6	0.379556	11.021	6.83974	2.1548e-06	0.0014646	5.08043
11726034_a_at	5777	PTPN6	protein tyrosine phosphatase, non-receptor type 6	0.418578	10.9707	6.83342	2.18123e-06	0.0014646	5.06911
11749031_a_at	9991	PTBP3	polypyrimidine tract binding protein 3	-0.293719	5.94552	-6.8187	2.24419e-06	0.00148176	5.04268
11750220_x_at	348995	NUP43	nucleoporin 43	-0.331901	7.61748	-6.78708	2.38588e-06	0.00154949	4.9858
11718983_x_at	6351	CCL4	C-C motif chemokine ligand 4	0.492765	6.01155	6.76753	2.4781e-06	0.00158342	4.95055
11733187_a_at	3575	IL7R	interleukin 7 receptor	0.297005	5.98322	6.73912	2.61868e-06	0.00164634	4.89924
11716184_s_at	214	ALCAM	activated leukocyte cell adhesion molecule	-0.246469	7.49914	-6.72962	2.66752e-06	0.00164634	4.88205
11762996_x_at	10730	YME1L1	YME1 like 1 ATPase	0.389231	6.74694	6.70149	2.81778e-06	0.00164634	4.83107
11748806_x_at	10097	ACTR2	ARP2 actin related protein 2 homolog	-0.386741	10.3271	-6.69522	2.85244e-06	0.00164634	4.81969
11739034_s_at	10097	ACTR2	ARP2 actin related protein 2 homolog	-0.359464	10.4801	-6.68962	2.88377e-06	0.00164634	4.80952
11739658_a_at	4050	LTB	lymphotoxin beta	0.531568	10.2572	6.68818	2.89192e-06	0.00164634	4.8069
11739054_a_at	5777	PTPN6	protein tyrosine phosphatase, non-receptor type 6	0.445295	10.5024	6.68706	2.89822e-06	0.00164634	4.80487
11758627_s_at	445	ASS1	argininosuccinate synthase 1	0.51107	12.39	6.68516	2.90902e-06	0.00164634	4.80141
11750503_a_at	9777	TM9SF4	transmembrane 9 superfamily member 4	-0.316279	7.71237	-6.67448	2.97029e-06	0.00165555	4.782
11723414_a_at	1265	CNN2	calponin 2	-0.381481	8.91598	-6.66788	3.00887e-06	0.00165555	4.76999
11725312_a_at	51014	TMED7	transmembrane p24 trafficking protein 7	-0.250613	8.46956	-6.6288	3.248e-06	0.00176264	4.69876
11745827_a_at	55578	SUPT20H	SPT20 homolog, SAGA complex component	-0.195214	8.33252	-6.61628	3.32869e-06	0.00176473	4.67589
11755564_x_at	6349	CCL3L1	C-C motif chemokine ligand 3 like 1	0.499701	9.08425	6.60612	3.39575e-06	0.00176473	4.6573
11747983_a_at	79664	ICE2	interactor of little elongation complex ELL subunit 2	-0.350497	6.45367	-6.59634	3.46153e-06	0.00176473	4.63942
11749682_s_at	10640	EXOC5	exocyst complex component 5	-0.243218	8.43897	-6.58382	3.54777e-06	0.00176473	4.61648
11721800_a_at	80218	NAA50	N(alpha)-acetyltransferase 50, NatE catalytic subunit	-0.283559	8.6789	-6.58295	3.55383e-06	0.00176473	4.61489
11748521_a_at	6836	SURF4	surfeit 4	-0.331764	8.84654	-6.5786	3.58438e-06	0.00176473	4.60691
11722145_a_at	57695	USP37	ubiquitin specific peptidase 37	-0.387572	6.75697	-6.57707	3.59518e-06	0.00176473	4.6041
11748086_a_at	5294	PIK3CG	phosphatidylinositol-4,5-bisphosphate 3-kinase catalytic subunit gamma	-0.28791	7.50503	-6.57523	3.60821e-06	0.00176473	4.60073
11732136_a_at	6464	SHC1	SHC adaptor protein 1	-0.268487	7.70003	-6.53372	3.91566e-06	0.00186879	4.52445
11740163_at	2529	FUT7	fucosyltransferase 7	-0.301629	9.13004	-6.52944	3.94879e-06	0.00186879	4.51659
11717897_a_at	7803	PTP4A1	protein tyrosine phosphatase type IVA, member 1	-0.313834	10.4616	-6.52508	3.98293e-06	0.00186879	4.50856
11719328_a_at	211	ALAS1	5'-aminolevulinate synthase 1	0.322435	10.803	6.52169	4.00966e-06	0.00186879	4.50232
11723699_s_at	4940	OAS3	2'-5'-oligoadenylate synthetase 3	0.419794	8.45671	6.49589	4.21938e-06	0.00192834	4.45473
11741157_a_at	115004	MB21D1	Mab-21 domain containing 1	-0.280247	7.53629	-6.48845	4.28196e-06	0.00192834	4.44098
11746826_a_at	7532	YWHAG	tyrosine 3-monooxygenase/tryptophan 5-monooxygenase activation protein gamma	-0.280023	9.2332	-6.48772	4.28812e-06	0.00192834	4.43964
11742487_a_at	1432	MAPK14	mitogen-activated protein kinase 14	-0.343569	7.47994	-6.48256	4.33213e-06	0.00192834	4.43011
11757312_x_at	5054	SERPINE1	serpin family E member 1	0.417482	6.78489	6.47034	4.43828e-06	0.00193848	4.4075
11736312_s_at	2209	FCGR1A	Fc fragment of IgG receptor Ia	0.256258	7.72497	6.46869	4.4528e-06	0.00193848	4.40445
11739359_a_at	22856	CHSY1	chondroitin sulfate synthase 1	-0.321949	8.29832	-6.44237	4.69132e-06	0.00202012	4.3557
11756775_a_at	57542	KLHL42	kelch like family member 42	-0.259947	8.35509	-6.43571	4.75384e-06	0.00202503	4.34333
11739003_a_at	3068	HDGF	heparin binding growth factor	-0.231621	9.46199	-6.42215	4.88361e-06	0.00205818	4.31816
11748771_a_at	253943	YTHDF3	YTH N6-methyladenosine RNA binding protein 3	-0.360585	7.38551	-6.41156	4.98753e-06	0.00207985	4.29848
11732118_a_at	9100	USP10	ubiquitin specific peptidase 10	-0.440309	7.76145	-6.39604	5.14397e-06	0.00212275	4.26961
11717682_a_at	10672	GNA13	G protein subunit alpha 13	-0.438939	5.90752	-6.36582	5.4633e-06	0.00223128	4.21329
11736379_at	55167	MSL2	male-specific lethal 2 homolog (Drosophila)	-0.236231	7.00727	-6.35975	5.52981e-06	0.0022354	4.20197
11728687_at	94081	SFXN1	sideroflexin 1	-0.286363	9.31814	-6.35354	5.59889e-06	0.00224046	4.19035
11715766_a_at	1843	DUSP1	dual specificity phosphatase 1	0.324726	6.58801	6.33463	5.81441e-06	0.00227887	4.15501
11720994_x_at	6348	CCL3	C-C motif chemokine ligand 3	0.591591	8.37281	6.32667	5.90775e-06	0.00227887	4.14011
11744660_s_at	388372	CCL4L1	C-C motif chemokine ligand 4 like 1	0.357045	6.27132	6.32371	5.94284e-06	0.00227887	4.13456
11748485_s_at	57105	CYSLTR2	cysteinyl leukotriene receptor 2	0.268942	5.4638	6.32081	5.97737e-06	0.00227887	4.12914
11746917_s_at	728113	ANXA8L1	annexin A8 like 1	0.45243	7.5183	6.31379	6.06198e-06	0.00227887	4.11599
11763354_a_at	192111	PGAM5	PGAM family member 5, mitochondrial serine/threonine protein phosphatase	-0.332088	7.62276	-6.30895	6.12104e-06	0.00227887	4.10691
11745187_a_at	51272	BET1L	Bet1 golgi vesicular membrane trafficking protein like	-0.27082	6.12454	-6.30346	6.18872e-06	0.00227887	4.09661
11758316_s_at	6734	SRPRA	SRP receptor alpha subunit	-0.44746	8.86565	-6.30282	6.19659e-06	0.00227887	4.09542
11747671_x_at	1397	CRIP2	cysteine rich protein 2	0.306072	6.80381	6.30153	6.2126e-06	0.00227887	4.09301
11732544_a_at	2841	GPR18	G protein-coupled receptor 18	0.332953	10.5783	6.28795	6.38405e-06	0.00231932	4.06752
11756142_a_at	141	ADPRH	ADP-ribosylarginine hydrolase	0.250217	6.56144	6.28361	6.43996e-06	0.00231932	4.05935
11737227_at	116729	PPP1R27	protein phosphatase 1 regulatory subunit 27	-0.214904	12.7976	-6.26953	6.62453e-06	0.0023477	4.03289
11716402_at	1979	EIF4EBP2	eukaryotic translation initiation factor 4E binding protein 2	-0.390579	9.20154	-6.26857	6.63726e-06	0.0023477	4.03109
11719512_s_at	1911	PHC1	polyhomeotic homolog 1	-0.268896	7.43572	-6.25225	6.85848e-06	0.00239182	4.00038
11747954_x_at	79912	PYROXD1	pyridine nucleotide-disulphide oxidoreductase domain 1	-0.300375	7.95201	-6.24768	6.92175e-06	0.00239182	3.99177
11725615_a_at	5500	PPP1CB	protein phosphatase 1 catalytic subunit beta	-0.363426	8.2091	-6.24615	6.94315e-06	0.00239182	3.98888
11715757_a_at	5997	RGS2	regulator of G-protein signaling 2	0.601489	7.77256	6.23581	7.08909e-06	0.00241144	3.96939
11748061_a_at	51317	PHF21A	PHD finger protein 21A	-0.276981	7.48058	-6.22822	7.19817e-06	0.00241144	3.95508
11716459_at	7277	TUBA4A	tubulin alpha 4a	-0.233686	11.0287	-6.2231	7.27278e-06	0.00241144	3.94541
11719860_a_at	56731	SLC2A4RG	SLC2A4 regulator	-0.286282	10.3673	-6.22234	7.28391e-06	0.00241144	3.94398
11739556_a_at	55322	C5orf22	chromosome 5 open reading frame 22	-0.289136	8.3563	-6.22095	7.30445e-06	0.00241144	3.94134
11728966_s_at	90333	ZNF468	zinc finger protein 468	-0.492617	6.39848	-6.18723	7.81841e-06	0.0025209	3.8776
11756111_a_at	369	ARAF	A-Raf proto-oncogene, serine/threonine kinase	-0.24602	9.155	-6.18563	7.84363e-06	0.0025209	3.87458
11745442_x_at	10097	ACTR2	ARP2 actin related protein 2 homolog	-0.356078	10.2311	-6.18471	7.85817e-06	0.0025209	3.87284
11740917_at	23001	WDFY3	WD repeat and FYVE domain containing 3	0.267918	5.74754	6.18268	7.89053e-06	0.0025209	3.86898
11716529_a_at	1994	ELAVL1	ELAV like RNA binding protein 1	-0.233456	10.062	-6.17378	8.03356e-06	0.00254606	3.85214
11754949_s_at	27129	HSPB7	heat shock protein family B (small) member 7	0.248738	7.963	6.15669	8.31612e-06	0.00261469	3.81971
11737012_at	200558	APLF	aprataxin and PNKP like factor	0.361119	5.42237	6.14958	8.43658e-06	0.00262053	3.80622
11725783_a_at	112479	ERI2	ERI1 exoribonuclease family member 2	-0.218561	8.22413	-6.1478	8.46697e-06	0.00262053	3.80285
11757960_s_at	116984	ARAP2	ArfGAP with RhoGAP domain, ankyrin repeat and PH domain 2	0.392449	5.16022	6.12967	8.7837e-06	0.00269748	3.76839
11747709_a_at	23760	PITPNB	phosphatidylinositol transfer protein beta	-0.275401	8.05011	-6.1256	8.85641e-06	0.00269889	3.76065
11758447_s_at	10762	NUP50	nucleoporin 50	-0.206905	9.01962	-6.112	9.10398e-06	0.00275316	3.73478
11747963_a_at	84364	ARFGAP2	ADP ribosylation factor GTPase activating protein 2	-0.494794	8.54508	-6.10259	9.27964e-06	0.00277654	3.71684
11719329_x_at	211	ALAS1	5'-aminolevulinate synthase 1	0.323325	10.659	6.10003	9.328e-06	0.00277654	3.71196
11719344_a_at	467	ATF3	activating transcription factor 3	0.264307	8.34456	6.09668	9.39156e-06	0.00277654	3.70558
11745457_a_at	821	CANX	calnexin	-0.233492	10.5517	-6.08886	9.542e-06	0.00280012	3.69066
11724454_at	6583	SLC22A4	solute carrier family 22 member 4	-0.324683	7.02465	-6.07663	9.78215e-06	0.00283419	3.66732
11744571_a_at	57107	PDSS2	decaprenyl diphosphate synthase subunit 2	-0.305594	7.97837	-6.07327	9.84914e-06	0.00283419	3.66092
11715375_x_at	811	CALR	calreticulin	-0.484923	8.94004	-6.0721	9.87274e-06	0.00283419	3.65867
11747673_a_at	22908	SACM1L	SAC1 suppressor of actin mutations 1 like (yeast)	-0.241683	7.40639	-6.06163	1.00853e-05	0.00285783	3.63866
11749608_a_at	26994	RNF11	ring finger protein 11	-0.362594	7.33231	-6.06094	1.00994e-05	0.00285783	3.63735
11749077_x_at	3068	HDGF	heparin binding growth factor	-0.247824	9.23859	-6.05715	1.01776e-05	0.00285955	3.6301
11745328_a_at	10128	LRPPRC	leucine rich pentatricopeptide repeat containing	-0.479934	8.41902	-6.0442	1.04496e-05	0.00291529	3.60533
11753747_x_at	54108	CHRAC1	chromatin accessibility complex 1	-0.350971	9.08834	-6.03256	1.07004e-05	0.0029644	3.58305
11720064_a_at	152007	GLIPR2	GLI pathogenesis related 2	0.239104	9.44402	6.02183	1.09372e-05	0.00300896	3.56248
11715781_a_at	1938	EEF2	eukaryotic translation elongation factor 2	-0.273574	11.7799	-6.01651	1.10566e-05	0.00302081	3.55228
11741651_a_at	25913	POT1	protection of telomeres 1	-0.337883	7.56961	-6.01159	1.11684e-05	0.0030284	3.54282
11763233_x_at	10730	YME1L1	YME1 like 1 ATPase	0.511064	7.73875	6.00752	1.12614e-05	0.0030284	3.53503
11722124_a_at	79596	RNF219	ring finger protein 219	-0.299632	7.76905	-6.00526	1.13137e-05	0.0030284	3.53068
11757396_s_at	643650	LINC00842	long intergenic non-protein coding RNA 842	0.421833	8.61636	6.00082	1.14166e-05	0.00303544	3.52217
11724056_a_at	23125	CAMTA2	calmodulin binding transcription activator 2	0.337606	9.03095	5.9887	1.1703e-05	0.00309084	3.49887
11749872_a_at	23609	MKRN2	makorin ring finger protein 2	-0.307118	7.38113	-5.98491	1.17941e-05	0.00309427	3.49159
11720230_at	26136	TES	testin LIM domain protein	0.217552	9.07226	5.97596	1.20122e-05	0.00313075	3.47436
11751685_a_at	55322	C5orf22	chromosome 5 open reading frame 22	-0.285365	6.55896	-5.96996	1.21603e-05	0.00314237	3.46283
11751635_a_at	5564	PRKAB1	protein kinase AMP-activated non-catalytic subunit beta 1	-0.319013	7.64864	-5.96776	1.22154e-05	0.00314237	3.45859
11725958_s_at	808	CALM3	calmodulin 3	-0.397191	8.62347	-5.96108	1.23835e-05	0.00314563	3.44573
11741554_x_at	841	CASP8	caspase 8	-0.358637	8.10077	-5.9586	1.24467e-05	0.00314563	3.44095
11717345_a_at	2354	FOSB	FosB proto-oncogene, AP-1 transcription factor subunit	0.255356	7.0414	5.95542	1.25281e-05	0.00314563	3.43481
11732111_a_at	27242	TNFRSF21	TNF receptor superfamily member 21	-0.263567	8.64486	-5.95443	1.25536e-05	0.00314563	3.43291
11758438_s_at	948	CD36	CD36 molecule	0.325084	6.95921	5.95165	1.26251e-05	0.00314563	3.42756
11719457_s_at	10640	EXOC5	exocyst complex component 5	-0.315641	8.33275	-5.93475	1.30704e-05	0.00322345	3.39496
11741712_a_at	10644	IGF2BP2	insulin like growth factor 2 mRNA binding protein 2	-0.326409	6.78077	-5.93364	1.31002e-05	0.00322345	3.39282
11722821_a_at	1690	COCH	cochlin	0.234414	7.86263	5.92655	1.32921e-05	0.00325049	3.37914
11750359_x_at	968	CD68	CD68 molecule	-0.395004	9.28022	-5.91723	1.3549e-05	0.00329299	3.36113
11721765_at	157	GRK3	G protein-coupled receptor kinase 3	-0.276634	6.8374	-5.90491	1.38963e-05	0.00335679	3.33732
11756970_a_at	1118	CHIT1	chitinase 1	0.19977	6.45857	5.88421	1.45008e-05	0.00345202	3.29724
11746006_a_at	6293	VPS52	VPS52, GARP complex subunit	-0.283586	9.77331	-5.88273	1.4545e-05	0.00345202	3.29438
11727569_at	90268	OTULIN	OTU deubiquitinase with linear linkage specificity	0.33786	5.4665	5.8825	1.45519e-05	0.00345202	3.29393
11733675_x_at	151790	WDR49	WD repeat domain 49	0.269569	7.13201	5.86767	1.50032e-05	0.0035188	3.26518
11748811_a_at	160	AP2A1	adaptor related protein complex 2 alpha 1 subunit	-0.262431	6.69579	-5.86742	1.5011e-05	0.0035188	3.26469
11733041_a_at	211	ALAS1	5'-aminolevulinate synthase 1	0.333239	10.811	5.86298	1.51489e-05	0.00352049	3.25608
11750505_a_at	5778	PTPN7	protein tyrosine phosphatase, non-receptor type 7	-0.266073	9.07277	-5.86147	1.5196e-05	0.00352049	3.25316
11723196_at	51263	MRPL30	mitochondrial ribosomal protein L30	-0.271349	8.35641	-5.85049	1.55442e-05	0.00356922	3.23183
11748815_a_at	50484	RRM2B	ribonucleotide reductase regulatory TP53 inducible subunit M2B	-0.337665	6.38507	-5.84917	1.55865e-05	0.00356922	3.22927
11743580_s_at	10097	ACTR2	ARP2 actin related protein 2 homolog	-0.31619	10.0736	-5.83484	1.60541e-05	0.00365518	3.20143
11747280_x_at	1719	DHFR	dihydrofolate reductase	-0.288277	8.93675	-5.83024	1.62073e-05	0.00366897	3.19249
11743962_at	163882	CNST	consortin, connexin sorting protein	0.215318	8.51877	5.82429	1.64077e-05	0.00368171	3.18091
11750506_x_at	5778	PTPN7	protein tyrosine phosphatase, non-receptor type 7	-0.261633	9.09711	-5.82187	1.64902e-05	0.00368171	3.17619
11749874_a_at	5019	OXCT1	3-oxoacid CoA-transferase 1	-0.251186	8.80601	-5.82034	1.65424e-05	0.00368171	3.17321
11718316_at	1468	SLC25A10	solute carrier family 25 member 10	-0.371012	7.87811	-5.80989	1.69035e-05	0.00374106	3.15288
11740059_a_at	64147	KIF9	kinesin family member 9	0.19182	6.56613	5.80347	1.71295e-05	0.00375713	3.14036
11735662_a_at	5029	P2RY2	purinergic receptor P2Y2	-0.184423	10.1709	-5.80244	1.71658e-05	0.00375713	3.13837
11717142_at	10314	LANCL1	LanC like 1	-0.245708	7.85441	-5.79822	1.73166e-05	0.00375786	3.13013
11756591_a_at	4154	MBNL1	muscleblind like splicing regulator 1	-0.356994	8.0592	-5.79658	1.73754e-05	0.00375786	3.12694
11726327_at	54165	DCUN1D1	defective in cullin neddylation 1 domain containing 1	-0.171639	8.11115	-5.78858	1.76655e-05	0.00375786	3.11134
11734835_s_at	51616	TAF9B	TATA-box binding protein associated factor 9b	-0.424478	8.05023	-5.78809	1.76831e-05	0.00375786	3.1104
11716593_x_at	53339	BTBD1	BTB domain containing 1	-0.229437	6.98255	-5.78744	1.7707e-05	0.00375786	3.10912
11724210_at	3998	LMAN1	lectin, mannose binding 1	-0.231306	8.83256	-5.78659	1.77383e-05	0.00375786	3.10746
11744794_a_at	4154	MBNL1	muscleblind like splicing regulator 1	-0.445321	8.7875	-5.77834	1.80439e-05	0.00380227	3.09137
11754083_a_at	682	BSG	basigin (Ok blood group)	-0.265916	11.7722	-5.77046	1.8341e-05	0.00382405	3.07597
11735706_a_at	682	BSG	basigin (Ok blood group)	-0.280082	12.2755	-5.76808	1.84315e-05	0.00382405	3.07133
11751573_a_at	3930	LBR	lamin B receptor	-0.374332	8.27619	-5.76795	1.84368e-05	0.00382405	3.07106
11745727_a_at	6938	TCF12	transcription factor 12	-0.2147	7.8647	-5.76197	1.86667e-05	0.00385155	3.05939
11753817_x_at	3159	HMGA1	high mobility group AT-hook 1	-0.285909	8.91761	-5.75831	1.88089e-05	0.0038608	3.05223
11739022_a_at	103	ADAR	adenosine deaminase, RNA specific	-0.352676	7.01087	-5.74552	1.93149e-05	0.00394421	3.02721
11749268_a_at	5778	PTPN7	protein tyrosine phosphatase, non-receptor type 7	-0.269507	8.99694	-5.74284	1.94224e-05	0.00394583	3.02198
11717874_a_at	3394	IRF8	interferon regulatory factor 8	-0.254124	11.5668	-5.7327	1.98356e-05	0.00399119	3.00213
11746714_a_at	348995	NUP43	nucleoporin 43	-0.325071	8.64502	-5.73242	1.98471e-05	0.00399119	3.00159
11748196_a_at	36	ACADSB	acyl-CoA dehydrogenase, short/branched chain	-0.288306	6.01235	-5.72972	1.9959e-05	0.00399341	2.99629
11736342_at	1960	EGR3	early growth response 3	0.510517	7.94329	5.71827	2.04398e-05	0.00406905	2.97385
11748996_a_at	23369	PUM2	pumilio RNA binding family member 2	-0.199893	8.24635	-5.71373	2.06337e-05	0.00408267	2.96494
11756501_a_at	55151	TMEM38B	transmembrane protein 38B	-0.285089	9.39179	-5.71185	2.07143e-05	0.00408267	2.96126
11718668_at	55090	MED9	mediator complex subunit 9	-0.256344	6.38429	-5.68869	2.17373e-05	0.00426309	2.9158
11738320_a_at	126669	SHE	Src homology 2 domain containing E	0.309841	6.30908	5.67658	2.22925e-05	0.00435045	2.89201
11716587_at	558	AXL	AXL receptor tyrosine kinase	0.719217	8.40585	5.66613	2.27834e-05	0.00441589	2.87147
11718900_a_at	7049	TGFBR3	transforming growth factor beta receptor 3	0.310847	7.34681	5.66472	2.28508e-05	0.00441589	2.86868
11715671_x_at	8519	IFITM1	interferon induced transmembrane protein 1	0.2965	12.0889	5.66166	2.2997e-05	0.00442258	2.86266
11753041_a_at	2997	GYS1	glycogen synthase 1	-0.282696	6.1909	-5.65676	2.32334e-05	0.00444644	2.85301
11718669_x_at	55090	MED9	mediator complex subunit 9	-0.164471	6.35726	-5.64948	2.35888e-05	0.00449276	2.83869
11749389_a_at	10314	LANCL1	LanC like 1	-0.291597	6.13642	-5.63375	2.43771e-05	0.00462068	2.80767
11754487_x_at	133686	NADK2	NAD kinase 2, mitochondrial	-0.28671	9.39612	-5.62491	2.48313e-05	0.00466397	2.79025
11720455_a_at	4076	CAPRIN1	cell cycle associated protein 1	-0.205419	10.3998	-5.62473	2.48409e-05	0.00466397	2.78988
11719714_at	5495	PPM1B	protein phosphatase, Mg2+/Mn2+ dependent 1B	-0.276183	7.5878	-5.61575	2.53113e-05	0.0047178	2.77218
11733663_a_at	9824	ARHGAP11A	Rho GTPase activating protein 11A	-0.250022	9.07147	-5.61473	2.53658e-05	0.0047178	2.77015
11731490_a_at	348995	NUP43	nucleoporin 43	-0.290313	8.41487	-5.60652	2.58053e-05	0.00477711	2.75393
11756270_x_at	8502	PKP4	plakophilin 4	-0.224686	8.04464	-5.59644	2.63556e-05	0.00485629	2.73402
11753682_s_at	124801	LSM12	LSM12 homolog	-0.263541	8.34776	-5.59238	2.65805e-05	0.00486554	2.72599
11725426_a_at	5873	RAB27A	RAB27A, member RAS oncogene family	-0.312328	10.5459	-5.58894	2.67728e-05	0.00486554	2.71919
11748614_x_at	55040	EPN3	epsin 3	-0.245647	5.82035	-5.5847	2.70116e-05	0.00486554	2.7108
11723799_x_at	1479	CSTF3	cleavage stimulation factor subunit 3	-0.357707	8.16827	-5.58409	2.70461e-05	0.00486554	2.7096
11734171_at	5657	PRTN3	proteinase 3	-0.255992	13.3308	-5.58261	2.71302e-05	0.00486554	2.70667
11752515_a_at	4953	ODC1	ornithine decarboxylase 1	-0.227436	11.4943	-5.58239	2.71427e-05	0.00486554	2.70623
11758208_s_at	10365	KLF2	Kruppel like factor 2	0.506427	11.1835	5.5766	2.74741e-05	0.00489684	2.69477
11727630_s_at	321	APBA2	amyloid beta precursor protein binding family A member 2	0.291533	8.30973	5.57503	2.75645e-05	0.00489684	2.69167
11736202_a_at	54901	CDKAL1	CDK5 regulatory subunit associated protein 1 like 1	-0.273211	6.10032	-5.56996	2.78594e-05	0.00491305	2.68163
11754998_a_at	79772	MCTP1	multiple C2 and transmembrane domain containing 1	0.264172	7.07209	5.5692	2.79038e-05	0.00491305	2.68012
11745872_a_at	10914	PAPOLA	poly(A) polymerase alpha	-0.303971	7.86893	-5.56684	2.80421e-05	0.00491555	2.67545
11750202_a_at	3920	LAMP2	lysosomal associated membrane protein 2	-0.274801	10.4217	-5.56053	2.8416e-05	0.00495915	2.66294
11746434_a_at	5019	OXCT1	3-oxoacid CoA-transferase 1	-0.220564	8.6293	-5.55691	2.86325e-05	0.0049718	2.65578
11720583_s_at	6938	TCF12	transcription factor 12	-0.343301	6.88052	-5.55513	2.87395e-05	0.0049718	2.65226
11745713_a_at	157313	CDCA2	cell division cycle associated 2	-0.439569	6.75071	-5.55267	2.88881e-05	0.00497578	2.64739
11748520_a_at	5778	PTPN7	protein tyrosine phosphatase, non-receptor type 7	-0.266787	8.91013	-5.55023	2.90364e-05	0.00497732	2.64255
11720036_a_at	835	CASP2	caspase 2	-0.421159	6.4246	-5.54823	2.91591e-05	0.00497732	2.63857
11725254_a_at	158326	FREM1	FRAS1 related extracellular matrix 1	0.231547	5.62504	5.5451	2.93515e-05	0.00497732	2.63236
11751697_a_at	80218	NAA50	N(alpha)-acetyltransferase 50, NatE catalytic subunit	-0.278849	9.40089	-5.54432	2.93995e-05	0.00497732	2.63081
11755646_a_at	6614	SIGLEC1	sialic acid binding Ig like lectin 1	0.210895	7.33561	5.53814	2.97836e-05	0.00502088	2.61855
11756742_a_at	55326	AGPAT5	1-acylglycerol-3-phosphate O-acyltransferase 5	-0.214953	9.624	-5.53137	3.02103e-05	0.00505611	2.60511
11745006_a_at	6383	SDC2	syndecan 2	-0.263739	12.1759	-5.53034	3.02759e-05	0.00505611	2.60307
11725114_x_at	54882	ANKHD1	ankyrin repeat and KH domain containing 1	-0.210722	8.96528	-5.52702	3.04877e-05	0.00505611	2.59648
11726124_at	6947	TCN1	transcobalamin 1	0.406454	8.18251	5.52678	3.05031e-05	0.00505611	2.596
11735751_a_at	29015	SLC43A3	solute carrier family 43 member 3	-0.168847	10.5422	-5.52478	3.06313e-05	0.0050562	2.59204
11747474_a_at	4929	NR4A2	nuclear receptor subfamily 4 group A member 2	0.207256	7.03034	5.519	3.10063e-05	0.00508744	2.58055
11716117_at	9601	PDIA4	protein disulfide isomerase family A member 4	-0.227946	9.06634	-5.51791	3.10774e-05	0.00508744	2.57838
11753545_x_at	5893	RAD52	RAD52 homolog, DNA repair protein	-0.289851	5.21016	-5.51483	3.12792e-05	0.00509942	2.57227
11724952_a_at	132864	CPEB2	cytoplasmic polyadenylation element binding protein 2	-0.393729	5.39015	-5.50999	3.15993e-05	0.00513049	2.56265
11723182_at	246175	CNOT6L	CCR4-NOT transcription complex subunit 6 like	-0.241605	5.30063	-5.50177	3.21506e-05	0.00519869	2.54631
11748697_a_at	57107	PDSS2	decaprenyl diphosphate synthase subunit 2	-0.345137	7.11427	-5.4979	3.24138e-05	0.00521152	2.5386
11724025_a_at	10206	TRIM13	tripartite motif containing 13	-0.184345	9.90268	-5.49658	3.25044e-05	0.00521152	2.53597
11742200_a_at	9581	PREPL	prolyl endopeptidase-like	-0.408164	5.88011	-5.49383	3.26927e-05	0.00521152	2.53051
11736774_at	7547	ZIC3	Zic family member 3	0.244276	5.24729	5.49245	3.27884e-05	0.00521152	2.52775
11716296_at	2319	FLOT2	flotillin 2	-0.262712	7.72981	-5.48951	3.29922e-05	0.00521152	2.52189
11748107_a_at	7342	UBP1	upstream binding protein 1 (LBP-1a)	-0.282184	6.57216	-5.48777	3.31128e-05	0.00521152	2.51845
11743993_at	54442	KCTD5	potassium channel tetramerization domain containing 5	-0.290422	8.46245	-5.48723	3.31508e-05	0.00521152	2.51736
11756482_x_at	201595	STT3B	STT3B, catalytic subunit of the oligosaccharyltransferase complex	-0.337298	9.04663	-5.48195	3.35217e-05	0.00523292	2.50685
11752864_a_at	2241	FER	FER tyrosine kinase	-0.294207	6.36183	-5.48153	3.35512e-05	0.00523292	2.50602
11747297_a_at	92335	STRADA	STE20-related kinase adaptor alpha	-0.246137	7.82488	-5.47518	3.40032e-05	0.0052546	2.49337
11715574_a_at	11014	KDELR2	KDEL endoplasmic reticulum protein retention receptor 2	-0.18691	11.4548	-5.4748	3.40308e-05	0.0052546	2.4926
11747277_a_at	4676	NAP1L4	nucleosome assembly protein 1 like 4	-0.231801	10.5064	-5.474	3.4088e-05	0.0052546	2.49101
11741545_x_at	80204	FBXO11	F-box protein 11	-0.20504	7.45315	-5.47009	3.43701e-05	0.0052772	2.48323
11748270_s_at	387893	KMT5A	lysine methyltransferase 5A	-0.216443	8.31896	-5.46744	3.45631e-05	0.0052772	2.47793
11749362_a_at	93380	MMGT1	membrane magnesium transporter 1	-0.404335	5.31781	-5.46646	3.46343e-05	0.0052772	2.47599
11720302_a_at	6503	SLA	Src like adaptor	0.274815	8.51205	5.46234	3.49371e-05	0.0052938	2.46776
11737986_s_at	89839	ARHGAP11B	Rho GTPase activating protein 11B	-0.253475	9.36833	-5.46134	3.50105e-05	0.0052938	2.46578
11723698_a_at	4940	OAS3	2'-5'-oligoadenylate synthetase 3	0.366148	6.10973	5.45926	3.51649e-05	0.00529382	2.46162
11741272_a_at	57120	GOPC	golgi associated PDZ and coiled-coil motif containing	-0.204386	7.44955	-5.45774	3.52779e-05	0.00529382	2.45859
11745728_s_at	6938	TCF12	transcription factor 12	-0.247304	8.70694	-5.4538	3.55724e-05	0.00531788	2.45073
11727629_at	321	APBA2	amyloid beta precursor protein binding family A member 2	0.299961	8.39162	5.45031	3.58353e-05	0.00533703	2.44377
11736689_at	56165	TDRD1	tudor domain containing 1	0.23355	5.12751	5.4433	3.63699e-05	0.00538888	2.42977
11745438_x_at	7267	TTC3	tetratricopeptide repeat domain 3	-0.289492	8.55724	-5.44218	3.64555e-05	0.00538888	2.42755
11747507_x_at	4676	NAP1L4	nucleosome assembly protein 1 like 4	-0.232324	10.1233	-5.42966	3.74327e-05	0.00546467	2.40254
11723416_x_at	1265	CNN2	calponin 2	-0.332136	9.24355	-5.42843	3.75304e-05	0.00546467	2.40008
11747307_a_at	2664	GDI1	GDP dissociation inhibitor 1	-0.284499	7.56337	-5.4279	3.75728e-05	0.00546467	2.39901
11763969_x_at	6440	SFTPC	surfactant protein C	0.192339	6.77622	5.42464	3.78326e-05	0.00546467	2.3925
11721805_at	10365	KLF2	Kruppel like factor 2	0.451685	9.63366	5.42418	3.78692e-05	0.00546467	2.39158
11754870_x_at	115004	MB21D1	Mab-21 domain containing 1	-0.243347	7.97388	-5.42301	3.79634e-05	0.00546467	2.38923
11725959_x_at	808	CALM3	calmodulin 3	-0.29043	10.0512	-5.42215	3.80318e-05	0.00546467	2.38753
11723201_s_at	220988	HNRNPA3	heterogeneous nuclear ribonucleoprotein A3	-0.204253	7.99832	-5.41636	3.85005e-05	0.00546467	2.37595
11739071_a_at	54749	EPDR1	ependymin related 1	-0.222535	7.28481	-5.41476	3.86314e-05	0.00546467	2.37274
11722541_a_at	3097	HIVEP2	human immunodeficiency virus type I enhancer binding protein 2	0.350802	7.743	5.41425	3.86732e-05	0.00546467	2.37172
11727579_s_at	1479	CSTF3	cleavage stimulation factor subunit 3	-0.296296	9.44502	-5.41385	3.87056e-05	0.00546467	2.37093
11753432_a_at	2324	FLT4	fms related tyrosine kinase 4	0.231383	5.24199	5.41375	3.8714e-05	0.00546467	2.37072
11762406_s_at	2634	GBP2	guanylate binding protein 2	0.255266	5.17466	5.41173	3.88797e-05	0.00546467	2.36668
11745862_x_at	6938	TCF12	transcription factor 12	-0.253542	7.35625	-5.41149	3.88993e-05	0.00546467	2.36621
11745397_a_at	57563	KLHL8	kelch like family member 8	-0.231427	7.20863	-5.40791	3.91949e-05	0.00548673	2.35905
11745298_s_at	55846	ITFG2	integrin alpha FG-GAP repeat containing 2	-0.168944	6.58462	-5.39962	3.98894e-05	0.00556429	2.34244
11715389_x_at	2280	FKBP1A	FK506 binding protein 1A	-0.27746	11.3581	-5.39588	4.02063e-05	0.00557224	2.33496
11759044_a_at	154807	VKORC1L1	vitamin K epoxide reductase complex subunit 1 like 1	-0.250736	6.74865	-5.39563	4.02277e-05	0.00557224	2.33445
11730467_at	9423	NTN1	netrin 1	0.318721	5.59658	5.39075	4.06451e-05	0.0055977	2.32469
11757519_x_at	822	CAPG	capping actin protein, gelsolin like	0.2083	13.1476	5.39018	4.06941e-05	0.0055977	2.32355
11723481_a_at	7072	TIA1	TIA1 cytotoxic granule associated RNA binding protein	-0.257622	7.7	-5.38469	4.11704e-05	0.00564362	2.31255
11754202_a_at	822	CAPG	capping actin protein, gelsolin like	0.194042	13.4785	5.38131	4.14664e-05	0.0056646	2.30577
11733587_a_at	1378	CR1	complement C3b/C4b receptor 1 (Knops blood group)	-0.367472	5.6993	-5.37864	4.17022e-05	0.00567494	2.30041
11741085_a_at	334	APLP2	amyloid beta precursor like protein 2	-0.17326	10.8665	-5.3764	4.19003e-05	0.00567494	2.29593
11733716_x_at	60412	EXOC4	exocyst complex component 4	-0.265495	6.4789	-5.37559	4.19718e-05	0.00567494	2.29432
11749842_a_at	5663	PSEN1	presenilin 1	-0.28227	9.14686	-5.36397	4.30193e-05	0.00579678	2.271
11752516_a_at	54882	ANKHD1	ankyrin repeat and KH domain containing 1	-0.198341	8.98625	-5.36057	4.33305e-05	0.00580348	2.26418
11754645_x_at	201595	STT3B	STT3B, catalytic subunit of the oligosaccharyltransferase complex	-0.37984	8.4378	-5.36023	4.3362e-05	0.00580348	2.26349
11731618_a_at	6670	SP3	Sp3 transcription factor	-0.219446	8.26402	-5.35559	4.37914e-05	0.00584122	2.25417
11753218_a_at	94104	PAXBP1	PAX3 and PAX7 binding protein 1	-0.215582	5.6088	-5.35329	4.40048e-05	0.00584998	2.24958
11729153_at	4680	CEACAM6	carcinoembryonic antigen related cell adhesion molecule 6	-0.233533	8.09443	-5.3427	4.50061e-05	0.00596308	2.22829
11753813_s_at	64783	RBM15	RNA binding motif protein 15	-0.241919	9.61109	-5.33485	4.57624e-05	0.00600835	2.21253
11751122_x_at	6383	SDC2	syndecan 2	-0.274087	11.8767	-5.33187	4.60529e-05	0.00600835	2.20654
11747994_a_at	23216	TBC1D1	TBC1 domain family member 1	-0.199447	6.54203	-5.33115	4.61237e-05	0.00600835	2.20508
11722007_a_at	5573	PRKAR1A	protein kinase cAMP-dependent type I regulatory subunit alpha	-0.340239	10.0986	-5.32961	4.62752e-05	0.00600835	2.20198
11751639_a_at	2969	GTF2I	general transcription factor IIi	-0.309834	5.67716	-5.32866	4.63687e-05	0.00600835	2.20007
11750037_a_at	91782	CHMP7	charged multivesicular body protein 7	-0.279304	7.81997	-5.32861	4.63731e-05	0.00600835	2.19998
11759036_at	201595	STT3B	STT3B, catalytic subunit of the oligosaccharyltransferase complex	-0.203259	10.0858	-5.32796	4.64373e-05	0.00600835	2.19867
11750219_a_at	348995	NUP43	nucleoporin 43	-0.3698	6.00094	-5.32671	4.65611e-05	0.00600835	2.19616
11724346_a_at	64135	IFIH1	interferon induced with helicase C domain 1	0.298709	7.74322	5.32383	4.68465e-05	0.00602556	2.19037
11751826_a_at	2332	FMR1	fragile X mental retardation 1	-0.266011	6.37844	-5.31808	4.74226e-05	0.00604944	2.17881
11762262_a_at	51667	NUB1	negative regulator of ubiquitin like proteins 1	-0.249392	5.90263	-5.3172	4.75119e-05	0.00604944	2.17703
11759932_at	57396	CLK4	CDC like kinase 4	-0.230026	5.05597	-5.31714	4.75178e-05	0.00604944	2.17691
11716096_a_at	6449	SGTA	small glutamine rich tetratricopeptide repeat containing alpha	-0.285887	8.16811	-5.3159	4.7643e-05	0.00604944	2.17442
11747164_a_at	23350	U2SURP	U2 snRNP associated SURP domain containing	-0.329384	8.87807	-5.31221	4.80186e-05	0.00607765	2.16699
11724343_at	3676	ITGA4	integrin subunit alpha 4	-0.217736	8.16807	-5.30817	4.84334e-05	0.00609669	2.15885
11746798_x_at	6383	SDC2	syndecan 2	-0.284674	11.233	-5.30775	4.84768e-05	0.00609669	2.15801
11718076_at	7867	MAPKAPK3	mitogen-activated protein kinase-activated protein kinase 3	-0.190771	9.61756	-5.29611	4.96927e-05	0.00621669	2.13456
11721577_at	7124	TNF	tumor necrosis factor	0.435443	8.44502	5.29535	4.97726e-05	0.00621669	2.13304
11723409_s_at	8195	MKKS	McKusick-Kaufman syndrome	0.188937	9.02196	5.29414	4.99017e-05	0.00621669	2.13059
11752746_a_at	5211	PFKL	phosphofructokinase, liver type	-0.241438	7.83958	-5.29004	5.0339e-05	0.00625151	2.12233
11745764_a_at	22872	SEC31A	SEC31 homolog A, COPII coat complex component	-0.376328	6.41619	-5.28675	5.06926e-05	0.00627574	2.11571
11752831_s_at	65988	ZNF747	zinc finger protein 747	-0.24268	6.7767	-5.2833	5.10671e-05	0.00628723	2.10874
11736947_a_at	55713	ZNF334	zinc finger protein 334	0.180194	4.97715	5.28297	5.11028e-05	0.00628723	2.10808
11746868_a_at	9815	GIT2	GIT ArfGAP 2	-0.197331	9.26991	-5.28104	5.13128e-05	0.00629353	2.1042
11751109_a_at	222658	KCTD20	potassium channel tetramerization domain containing 20	-0.27974	5.98458	-5.2785	5.15915e-05	0.00629585	2.09907
11748043_s_at	387893	KMT5A	lysine methyltransferase 5A	-0.219435	8.30806	-5.27797	5.16496e-05	0.00629585	2.09801
11736016_a_at	372	ARCN1	archain 1	-0.313391	8.72038	-5.27535	5.1939e-05	0.00630593	2.09272
11731751_at	57674	RNF213	ring finger protein 213	0.289835	7.68538	5.27434	5.20507e-05	0.00630593	2.09069
11731871_a_at	30835	CD209	CD209 molecule	0.253356	5.3444	5.27184	5.23294e-05	0.00632037	2.08563
11740880_x_at	302	ANXA2	annexin A2	0.277855	11.311	5.26698	5.28739e-05	0.00636672	2.07583
11753125_a_at	23450	SF3B3	splicing factor 3b subunit 3	-0.257075	6.39682	-5.26166	5.34769e-05	0.00641228	2.0651
11720081_a_at	23466	CBX6	chromobox 6	-0.31148	7.11535	-5.25944	5.37315e-05	0.00641228	2.0606
11751648_a_at	9146	HGS	hepatocyte growth factor-regulated tyrosine kinase substrate	-0.300013	7.32109	-5.25867	5.38198e-05	0.00641228	2.05905
11715670_a_at	8519	IFITM1	interferon induced transmembrane protein 1	0.305183	11.5435	5.25772	5.39285e-05	0.00641228	2.05714
11748627_x_at	7358	UGDH	UDP-glucose 6-dehydrogenase	-0.235929	8.90969	-5.25656	5.40615e-05	0.00641228	2.05481
11761960_x_at	10730	YME1L1	YME1 like 1 ATPase	0.571034	8.01988	5.25238	5.45466e-05	0.00644746	2.04635
11729323_a_at	140458	ASB5	ankyrin repeat and SOCS box containing 5	0.202326	5.51755	5.2512	5.46836e-05	0.00644746	2.04398
11733348_s_at	29883	CNOT7	CCR4-NOT transcription complex subunit 7	-0.23118	8.53121	-5.24924	5.49132e-05	0.00645531	2.04001
11742193_a_at	1268	CNR1	cannabinoid receptor 1	0.26687	8.26367	5.24588	5.53085e-05	0.00648255	2.03322
11715435_s_at	7078	TIMP3	TIMP metallopeptidase inhibitor 3	0.34187	12.4259	5.24345	5.55959e-05	0.00648858	2.02831
11725447_at	201164	PLD6	phospholipase D family member 6	-0.230595	7.10373	-5.24268	5.56876e-05	0.00648858	2.02676
11759629_a_at	10730	YME1L1	YME1 like 1 ATPase	0.600729	7.52078	5.2382	5.62221e-05	0.00653165	2.01771
11736011_s_at	4247	MGAT2	mannosyl (alpha-1,6-)-glycoprotein beta-1,2-N-acetylglucosaminyltransferase	-0.403274	8.15183	-5.23293	5.68586e-05	0.00658614	2.00705
11747324_s_at	22916	NCBP2	nuclear cap binding protein subunit 2	-0.252098	9.60086	-5.23158	5.70235e-05	0.00658614	2.00431
11715650_a_at	7296	TXNRD1	thioredoxin reductase 1	-0.245788	8.03362	-5.2231	5.80655e-05	0.0066641	1.98717
11748401_x_at	7171	TPM4	tropomyosin 4	-0.285477	10.7154	-5.222	5.82017e-05	0.0066641	1.98495
11715829_at	5358	PLS3	plastin 3	-0.232235	8.7985	-5.22094	5.83344e-05	0.0066641	1.98279
11718982_s_at	6351	CCL4	C-C motif chemokine ligand 4	0.586128	5.80038	5.22064	5.83714e-05	0.0066641	1.98219
11751549_a_at	4179	CD46	CD46 molecule	-0.332257	8.37269	-5.21605	5.89473e-05	0.00671051	1.9729
11752467_s_at	3635	INPP5D	inositol polyphosphate-5-phosphatase D	-0.402336	7.45925	-5.20765	6.00155e-05	0.00681253	1.95589
11751448_a_at	1642	DDB1	damage specific DNA binding protein 1	-0.35249	5.96783	-5.20567	6.02698e-05	0.00682186	1.95189
11746794_a_at	133686	NADK2	NAD kinase 2, mitochondrial	-0.236309	5.12362	-5.19613	6.15122e-05	0.0069315	1.93257
11738357_x_at	390539	OR4N3P	olfactory receptor family 4 subfamily N member 3 pseudogene	0.289483	5.83056	5.19555	6.15884e-05	0.0069315	1.93139
11760259_at	8683	SRSF9	serine and arginine rich splicing factor 9	-0.222315	6.742	-5.19253	6.19883e-05	0.00695673	1.92527
11729154_x_at	4680	CEACAM6	carcinoembryonic antigen related cell adhesion molecule 6	-0.245827	8.10607	-5.18947	6.23955e-05	0.00698266	1.91907
11717006_a_at	84271	POLDIP3	DNA polymerase delta interacting protein 3	-0.216729	7.59883	-5.18684	6.27471e-05	0.00699623	1.91374
11756022_a_at	57381	RHOJ	ras homolog family member J	0.201701	6.14754	5.18414	6.31113e-05	0.00699623	1.90826
11730463_a_at	8224	SYN3	synapsin III	0.408266	7.51634	5.18394	6.31391e-05	0.00699623	1.90785
11751668_a_at	10554	AGPAT1	1-acylglycerol-3-phosphate O-acyltransferase 1	-0.172086	9.12944	-5.18331	6.32232e-05	0.00699623	1.90659
11733101_at	219333	USP12	ubiquitin specific peptidase 12	-0.226409	7.20145	-5.18075	6.35713e-05	0.00700499	1.90139
11722409_at	51809	GALNT7	polypeptide N-acetylgalactosaminyltransferase 7	-0.295512	6.56512	-5.18013	6.3656e-05	0.00700499	1.90013
11749377_a_at	51816	ADA2	adenosine deaminase 2	-0.273241	6.18016	-5.17392	6.45081e-05	0.00706014	1.88753
11749222_s_at	653390	RRN3P2	RRN3 homolog, RNA polymerase I transcription factor pseudogene 2	-0.293369	6.66506	-5.17388	6.45136e-05	0.00706014	1.88745
11731838_at	10558	SPTLC1	serine palmitoyltransferase long chain base subunit 1	-0.197443	6.70102	-5.15692	6.69017e-05	0.00730116	1.85302
11724246_a_at	55654	TMEM127	transmembrane protein 127	-0.253443	5.85623	-5.15564	6.70846e-05	0.00730116	1.85044
11761516_x_at	4670	HNRNPM	heterogeneous nuclear ribonucleoprotein M	-0.191077	13.5297	-5.15307	6.74565e-05	0.00730887	1.8452
11726771_a_at	54739	XAF1	XIAP associated factor 1	0.235121	9.98221	5.1526	6.75244e-05	0.00730887	1.84425
11742173_x_at	7940	LST1	leukocyte specific transcript 1	0.252397	13.4351	5.15114	6.77357e-05	0.00731176	1.84129
11723809_a_at	55014	STX17	syntaxin 17	-0.237251	8.60041	-5.147	6.83404e-05	0.00735699	1.83287
11747498_s_at	6652	SORD	sorbitol dehydrogenase	-0.212108	9.97653	-5.14135	6.91731e-05	0.00739485	1.8214
11749269_x_at	5778	PTPN7	protein tyrosine phosphatase, non-receptor type 7	-0.246204	9.14154	-5.14108	6.92127e-05	0.00739485	1.82086
11747548_a_at	8301	PICALM	phosphatidylinositol binding clathrin assembly protein	-0.238595	7.95097	-5.14082	6.9252e-05	0.00739485	1.82032
11760405_x_at	54482	TRMT13	tRNA methyltransferase 13 homolog	-0.242475	6.92226	-5.13789	6.96879e-05	0.00742139	1.81438
11746565_a_at	22856	CHSY1	chondroitin sulfate synthase 1	-0.28314	8.31801	-5.12631	7.14424e-05	0.00755053	1.79082
11716378_a_at	9804	TOMM20	translocase of outer mitochondrial membrane 20	-0.283348	10.7212	-5.12451	7.17194e-05	0.00755053	1.78716
11736111_a_at	93663	ARHGAP18	Rho GTPase activating protein 18	-0.327744	7.95317	-5.12445	7.17278e-05	0.00755053	1.78704
11716229_s_at	56900	TMEM167B	transmembrane protein 167B	-0.239866	8.9499	-5.12426	7.17584e-05	0.00755053	1.78664
11723226_at	6443	SGCB	sarcoglycan beta	0.2541	5.70123	5.12299	7.19544e-05	0.00755053	1.78406
11757643_x_at	5270	SERPINE2	serpin family E member 2	0.225825	7.72158	5.12241	7.20441e-05	0.00755053	1.78288
11740032_s_at	11072	DUSP14	dual specificity phosphatase 14	0.161742	9.15056	5.11932	7.25234e-05	0.00758071	1.77659
11731843_a_at	22902	RUFY3	RUN and FYVE domain containing 3	0.254943	5.58708	5.11563	7.30997e-05	0.00760887	1.7691
11719641_at	1040	CDS1	CDP-diacylglycerol synthase 1	0.206233	7.33963	5.1132	7.34835e-05	0.00760887	1.76413
11724212_at	3998	LMAN1	lectin, mannose binding 1	-0.300344	9.48224	-5.11275	7.3554e-05	0.00760887	1.76323
11729515_a_at	115019	SLC26A9	solute carrier family 26 member 9	0.243051	6.10509	5.11173	7.3716e-05	0.00760887	1.76114
11751404_x_at	10152	ABI2	abl interactor 2	-0.244195	7.06491	-5.11022	7.39547e-05	0.00760887	1.75808
11740879_s_at	302	ANXA2	annexin A2	0.280527	11.1385	5.11	7.39905e-05	0.00760887	1.75762
11725418_a_at	54947	LPCAT2	lysophosphatidylcholine acyltransferase 2	-0.256325	6.0628	-5.10841	7.42423e-05	0.00760887	1.7544
11736026_at	102	ADAM10	ADAM metallopeptidase domain 10	-0.210486	8.93787	-5.10787	7.43293e-05	0.00760887	1.75329
11756502_a_at	493753	COA5	cytochrome c oxidase assembly factor 5	-0.199907	10.1539	-5.10185	7.52976e-05	0.00768811	1.74103
11742677_x_at	5725	PTBP1	polypyrimidine tract binding protein 1	-0.192678	10.0318	-5.09823	7.58847e-05	0.00772814	1.73367
11739274_s_at	5062	PAK2	p21 (RAC1) activated kinase 2	-0.184	6.9571	-5.09406	7.65696e-05	0.0077779	1.72516
11749970_a_at	9837	GINS1	GINS complex subunit 1	-0.34167	7.25375	-5.08758	7.76441e-05	0.00786499	1.71195
11736010_at	26156	RSL1D1	ribosomal L1 domain containing 1	0.164384	10.3476	5.0865	7.7824e-05	0.00786499	1.70976
11739177_at	51104	ABHD17B	abhydrolase domain containing 17B	-0.220192	7.77943	-5.07949	7.90072e-05	0.00794626	1.69546
11745083_a_at	79694	MANEA	mannosidase endo-alpha	-0.271562	6.73156	-5.07822	7.92238e-05	0.00794626	1.69287
11733789_a_at	83693	HSDL1	hydroxysteroid dehydrogenase like 1	-0.341371	6.84833	-5.07769	7.93126e-05	0.00794626	1.69181
11739875_a_at	682	BSG	basigin (Ok blood group)	-0.26876	11.5557	-5.077	7.94305e-05	0.00794626	1.6904
11748516_a_at	266812	NAP1L5	nucleosome assembly protein 1 like 5	-0.296737	7.0442	-5.07548	7.9691e-05	0.00795076	1.6873
11744391_a_at	10914	PAPOLA	poly(A) polymerase alpha	-0.189882	7.51928	-5.07439	7.98792e-05	0.00795076	1.68506
11731062_s_at	9658	ZNF516	zinc finger protein 516	-0.20316	7.76941	-5.07324	8.00775e-05	0.00795076	1.68271
11718459_a_at	201266	SLC39A11	solute carrier family 39 member 11	-0.240307	8.43667	-5.07145	8.03853e-05	0.00795509	1.67908
11729769_a_at	952	CD38	CD38 molecule	-0.233196	8.22446	-5.06981	8.06708e-05	0.00795509	1.67572
11733055_a_at	9522	SCAMP1	secretory carrier membrane protein 1	-0.191899	7.51738	-5.06947	8.07289e-05	0.00795509	1.67503
11729421_x_at	79989	TTC26	tetratricopeptide repeat domain 26	-0.250318	5.7237	-5.06835	8.09244e-05	0.00795509	1.67274
11733001_a_at	5373	PMM2	phosphomannomutase 2	-0.363477	6.48678	-5.06627	8.12876e-05	0.00797101	1.6685
11741971_at	8687	KRT38	keratin 38	0.233869	5.20422	5.06255	8.19409e-05	0.00801523	1.66091
11749427_a_at	4534	MTM1	myotubularin 1	-0.226775	7.67147	-5.06079	8.22532e-05	0.00802597	1.65731
11745236_a_at	1806	DPYD	dihydropyrimidine dehydrogenase	-0.258545	5.67172	-5.05929	8.25191e-05	0.00802816	1.65425
11727895_a_at	9908	G3BP2	G3BP stress granule assembly factor 2	-0.267807	7.89882	-5.05838	8.2681e-05	0.00802816	1.65239
11748055_x_at	7027	TFDP1	transcription factor Dp-1	-0.200177	9.21108	-5.05508	8.32711e-05	0.00804923	1.64565
11716460_x_at	7277	TUBA4A	tubulin alpha 4a	-0.203209	11.1131	-5.05489	8.33044e-05	0.00804923	1.64527
11748147_a_at	51069	MRPL2	mitochondrial ribosomal protein L2	-0.232362	8.28336	-5.0532	8.36081e-05	0.00805892	1.64183
11727423_a_at	821	CANX	calnexin	-0.180919	10.9538	-5.05129	8.39522e-05	0.00807246	1.63793
11755442_a_at	54904	NSD3	nuclear receptor binding SET domain protein 3	-0.269594	8.27292	-5.04731	8.46764e-05	0.00810418	1.62979
11753233_x_at	10397	NDRG1	N-myc downstream regulated 1	-0.536836	8.2684	-5.04723	8.46913e-05	0.00810418	1.62963
11725139_a_at	8939	FUBP3	far upstream element binding protein 3	-0.196162	8.18975	-5.04165	8.57159e-05	0.00818246	1.61823
11751383_a_at	23659	PLA2G15	phospholipase A2 group XV	-0.209401	7.61567	-5.03959	8.6098e-05	0.00819918	1.61401
11739239_a_at	6619	SNAPC3	small nuclear RNA activating complex polypeptide 3	-0.200424	7.65308	-5.03783	8.64253e-05	0.00819933	1.61042
11719664_a_at	2664	GDI1	GDP dissociation inhibitor 1	-0.212023	8.25045	-5.03735	8.65136e-05	0.00819933	1.60945
11762959_at	729085	FAM198A	family with sequence similarity 198 member A	0.199279	6.72817	5.02962	8.7968e-05	0.00831596	1.59365
11760014_x_at	5778	PTPN7	protein tyrosine phosphatase, non-receptor type 7	-0.243852	7.93637	-5.02714	8.84395e-05	0.00831596	1.58858
11751011_x_at	6470	SHMT1	serine hydroxymethyltransferase 1	-0.173808	7.80161	-5.02638	8.85853e-05	0.00831596	1.58702
11761514_at	NA	NA	NA	-0.258787	13.4407	-5.02564	8.87259e-05	0.00831596	1.58552
11754959_a_at	205	AK4	adenylate kinase 4	-0.317972	8.75428	-5.02366	8.91063e-05	0.00831596	1.58146
11751178_a_at	523	ATP6V1A	ATPase H+ transporting V1 subunit A	-0.252437	8.62201	-5.02286	8.9261e-05	0.00831596	1.57982
11732325_at	55888	ZKSCAN7	zinc finger with KRAB and SCAN domains 7	0.199184	5.93723	5.02176	8.94721e-05	0.00831596	1.57758
11746270_a_at	6573	SLC19A1	solute carrier family 19 member 1	-0.209129	7.38091	-5.02026	8.97628e-05	0.00831596	1.57451
11739477_a_at	81846	SBF2	SET binding factor 2	-0.262163	6.06739	-5.01986	8.98411e-05	0.00831596	1.57368
11756863_a_at	8653	DDX3Y	DEAD-box helicase 3, Y-linked	-0.391894	8.12181	-5.01984	8.98433e-05	0.00831596	1.57366
11715107_s_at	8263	F8A1	coagulation factor VIII-associated 1	-0.211572	8.7932	-5.01771	9.02582e-05	0.00832137	1.56929
11725710_a_at	5478	PPIA	peptidylprolyl isomerase A	-0.215722	8.934	-5.01738	9.03218e-05	0.00832137	1.56862
11726013_a_at	84962	AJUBA	ajuba LIM protein	0.511752	8.71731	5.01592	9.06079e-05	0.00832836	1.56562
11748486_a_at	8540	AGPS	alkylglycerone phosphate synthase	-0.29377	8.26224	-5.0131	9.11607e-05	0.00835977	1.55986
11749331_a_at	55163	PNPO	pyridoxamine 5'-phosphate oxidase	-0.268389	7.7214	-5.01172	9.14319e-05	0.00836384	1.55704
11749150_a_at	5825	ABCD3	ATP binding cassette subfamily D member 3	-0.221805	7.72708	-5.01073	9.16272e-05	0.00836384	1.55502
11737744_a_at	254050	LRRC43	leucine rich repeat containing 43	0.181992	6.10472	5.00538	9.26917e-05	0.00844052	1.54407
11728060_x_at	220074	LRTOMT	leucine rich transmembrane and O-methyltransferase domain containing	-0.202798	5.23799	-5.00438	9.28935e-05	0.00844052	1.54201
11739117_a_at	23167	EFR3A	EFR3 homolog A	-0.38741	6.9542	-4.99717	9.43516e-05	0.00855339	1.52725
11721395_a_at	84939	MUM1	melanoma associated antigen (mutated) 1	-0.230899	8.2161	-4.99475	9.48458e-05	0.00856057	1.5223
11749681_a_at	10640	EXOC5	exocyst complex component 5	-0.327784	7.36053	-4.99466	9.4863e-05	0.00856057	1.52212
11741028_a_at	64579	NDST4	N-deacetylase and N-sulfotransferase 4	0.226614	5.1857	4.99233	9.53427e-05	0.00858241	1.51734
11744276_a_at	822	CAPG	capping actin protein, gelsolin like	0.20492	12.4469	4.99138	9.55382e-05	0.00858241	1.5154
11745763_a_at	11252	PACSIN2	protein kinase C and casein kinase substrate in neurons 2	-0.196183	8.05649	-4.98899	9.60323e-05	0.00860727	1.51051
11750370_a_at	3842	TNPO1	transportin 1	-0.379978	7.26753	-4.98633	9.6586e-05	0.00863354	1.50506
11751117_x_at	87	ACTN1	actinin alpha 1	-0.267299	9.13504	-4.9855	9.67612e-05	0.00863354	1.50334
11760047_at	441426	LINC00268	long intergenic non-protein coding RNA 268	0.259285	6.40387	4.98368	9.71408e-05	0.00864793	1.49963
11718916_a_at	3665	IRF7	interferon regulatory factor 7	0.255178	10.002	4.97994	9.79301e-05	0.00869865	1.49196
11752936_a_at	55131	RBM28	RNA binding motif protein 28	-0.224224	6.40643	-4.97647	9.86679e-05	0.00874458	1.48484
11723184_x_at	246175	CNOT6L	CCR4-NOT transcription complex subunit 6 like	-0.263941	7.49461	-4.97351	9.93001e-05	0.00878097	1.47879
11752922_x_at	203068	TUBB	tubulin beta class I	-0.246685	11.9818	-4.9722	9.95827e-05	0.00878635	1.47609
11756905_a_at	285761	DCBLD1	discoidin, CUB and LCCL domain containing 1	-0.227794	5.67122	-4.96589	0.000100951	0.0088541	1.46316
11753647_a_at	1810	DR1	down-regulator of transcription 1	-0.216976	9.44391	-4.96426	0.000101308	0.0088541	1.45981
11746052_a_at	9557	CHD1L	chromodomain helicase DNA binding protein 1 like	-0.190886	8.7472	-4.96412	0.000101339	0.0088541	1.45952
11728945_x_at	7940	LST1	leukocyte specific transcript 1	0.298539	12.9581	4.96395	0.000101375	0.0088541	1.45919
11754360_a_at	6241	RRM2	ribonucleotide reductase regulatory subunit M2	-0.188404	9.8228	-4.96353	0.000101468	0.0088541	1.45831
11719313_a_at	63901	FAM111A	family with sequence similarity 111 member A	-0.220313	7.89704	-4.96076	0.000102077	0.00888769	1.45264
11751022_x_at	1938	EEF2	eukaryotic translation elongation factor 2	-0.207324	12.0045	-4.95764	0.000102768	0.00892822	1.44624
11725631_a_at	4929	NR4A2	nuclear receptor subfamily 4 group A member 2	0.286972	6.6153	4.95366	0.000103659	0.00894064	1.43807
11758598_s_at	5270	SERPINE2	serpin family E member 2	0.226459	9.42424	4.95272	0.000103869	0.00894064	1.43614
11719880_at	28962	OSTM1	osteopetrosis associated transmembrane protein 1	-0.259892	6.81825	-4.95085	0.000104291	0.00894064	1.43229
11720870_a_at	5150	PDE7A	phosphodiesterase 7A	-0.307388	8.87108	-4.95059	0.00010435	0.00894064	1.43176
11745805_a_at	83607	AMMECR1L	AMMECR1 like	0.241122	5.28048	4.94941	0.000104617	0.00894064	1.42934
11743511_a_at	157313	CDCA2	cell division cycle associated 2	-0.224569	7.90813	-4.94789	0.00010496	0.00894064	1.42624
11728301_a_at	9134	CCNE2	cyclin E2	-0.333465	8.31307	-4.94767	0.000105012	0.00894064	1.42576
11743000_at	9308	CD83	CD83 molecule	0.310555	7.92976	4.94765	0.000105015	0.00894064	1.42574
11748341_a_at	1200	TPP1	tripeptidyl peptidase 1	-0.319311	9.02658	-4.94704	0.000105154	0.00894064	1.42449
11741594_a_at	7940	LST1	leukocyte specific transcript 1	0.278041	13.5525	4.94687	0.000105193	0.00894064	1.42414
11751370_a_at	51762	RAB8B	RAB8B, member RAS oncogene family	-0.236886	6.81992	-4.94599	0.000105394	0.00894064	1.42233
11749727_x_at	8732	RNGTT	RNA guanylyltransferase and 5'-phosphatase	-0.183371	7.6202	-4.94264	0.00010616	0.0089864	1.41546
11719355_s_at	9467	SH3BP5	SH3 domain binding protein 5	0.333705	9.13794	4.94139	0.000106449	0.00899167	1.41288
11753720_x_at	2764	GMFB	glia maturation factor beta	-0.209005	7.48177	-4.93396	0.000108177	0.00911814	1.39762
11751753_a_at	159090	FAM122B	family with sequence similarity 122B	-0.243212	8.06492	-4.93027	0.000109043	0.00914444	1.39005
11730464_a_at	8224	SYN3	synapsin III	0.358717	7.66667	4.92967	0.000109187	0.00914444	1.3888
11747219_a_at	51742	ARID4B	AT-rich interaction domain 4B	-0.228248	6.67267	-4.92885	0.00010938	0.00914444	1.38712
11717478_at	3920	LAMP2	lysosomal associated membrane protein 2	-0.259849	9.61689	-4.92871	0.000109412	0.00914444	1.38685
11751762_s_at	26512	INTS6	integrator complex subunit 6	-0.299561	5.45426	-4.92551	0.000110175	0.00918822	1.38026
11749022_x_at	1499	CTNNB1	catenin beta 1	-0.270161	8.93786	-4.92296	0.000110784	0.00918822	1.37503
11746111_a_at	10146	G3BP1	G3BP stress granule assembly factor 1	-0.271302	9.27434	-4.92238	0.000110924	0.00918822	1.37384
11717416_a_at	58480	RHOU	ras homolog family member U	-0.288161	7.23402	-4.92149	0.000111138	0.00918822	1.372
11721180_at	23172	FAM175B	family with sequence similarity 175 member B	-0.194789	8.73102	-4.92138	0.000111166	0.00918822	1.37177
11746142_a_at	81856	ZNF611	zinc finger protein 611	-0.29224	6.97807	-4.92005	0.000111486	0.00918822	1.36904
11746185_a_at	3799	KIF5B	kinesin family member 5B	-0.192245	8.74696	-4.91917	0.000111699	0.00918822	1.36724
11747901_s_at	283970	PDXDC2P-NPIPB14P	nuclear pore complex-interacting protein	-0.245992	7.30239	-4.91879	0.000111791	0.00918822	1.36645
11763552_x_at	11328	FKBP9	FK506 binding protein 9	-0.405881	5.31973	-4.91743	0.00011212	0.00919616	1.36367
11720110_at	6645	SNTB2	syntrophin beta 2	0.223771	5.35373	4.90994	0.000113956	0.00932748	1.34826
11723798_a_at	1479	CSTF3	cleavage stimulation factor subunit 3	-0.317329	8.03104	-4.90702	0.000114681	0.00936744	1.34225
11754188_s_at	27102	EIF2AK1	eukaryotic translation initiation factor 2 alpha kinase 1	-0.316042	8.90645	-4.90523	0.000115126	0.00938442	1.33858
11747500_a_at	8907	AP1M1	adaptor related protein complex 1 mu 1 subunit	-0.168351	8.74451	-4.90315	0.000115648	0.00940761	1.33429
11748641_a_at	284273	ZADH2	zinc binding alcohol dehydrogenase domain containing 2	-0.16632	8.50812	-4.90072	0.000116258	0.00942259	1.3293
11743693_a_at	4173	MCM4	minichromosome maintenance complex component 4	-0.434249	9.70882	-4.90052	0.000116308	0.00942259	1.3289
11735196_a_at	11252	PACSIN2	protein kinase C and casein kinase substrate in neurons 2	-0.17283	8.89799	-4.89923	0.000116634	0.00942976	1.32624
11752882_a_at	112937	GLB1L3	galactosidase beta 1 like 3	0.167259	6.55226	4.89512	0.00011768	0.00949489	1.31778
11747871_a_at	10771	ZMYND11	zinc finger MYND-type containing 11	-0.268771	5.24818	-4.88925	0.000119188	0.00955508	1.3057
11746215_a_at	4676	NAP1L4	nucleosome assembly protein 1 like 4	-0.209351	10.4643	-4.88855	0.00011937	0.00955508	1.30425
11751103_at	246119	TTTY10	testis-specific transcript, Y-linked 10 (non-protein coding)	0.245249	5.25489	4.88849	0.000119386	0.00955508	1.30413
11732331_s_at	10123	ARL4C	ADP ribosylation factor like GTPase 4C	0.248492	8.43675	4.88847	0.00011939	0.00955508	1.30409
11752189_a_at	9459	ARHGEF6	Rac/Cdc42 guanine nucleotide exchange factor 6	-0.299002	7.47394	-4.88689	0.000119801	0.00955799	1.30083
11759347_x_at	7294	TXK	TXK tyrosine kinase	0.333184	5.30417	4.88647	0.000119909	0.00955799	1.29998
11752708_a_at	1399	CRKL	CRK like proto-oncogene, adaptor protein	-0.177053	6.65882	-4.88174	0.000121148	0.00962496	1.29023
11740536_at	337970	KRTAP19-3	keratin associated protein 19-3	0.192987	7.58109	4.88106	0.000121326	0.00962496	1.28884
11753825_x_at	2280	FKBP1A	FK506 binding protein 1A	-0.28613	9.60518	-4.88048	0.000121478	0.00962496	1.28765
11758459_s_at	8539	API5	apoptosis inhibitor 5	-0.173379	9.22785	-4.87908	0.000121849	0.00962553	1.28476
11727326_a_at	2672	GFI1	growth factor independent 1 transcriptional repressor	-0.202499	9.3561	-4.87862	0.000121971	0.00962553	1.28381
11718479_x_at	6770	STAR	steroidogenic acute regulatory protein	-0.181121	10.5331	-4.87655	0.00012252	0.00964961	1.27955
11735220_at	23566	LPAR3	lysophosphatidic acid receptor 3	-0.235177	5.98541	-4.87513	0.000122898	0.00966018	1.27663
11745609_x_at	9948	WDR1	WD repeat domain 1	-0.274463	9.13585	-4.87157	0.000123854	0.009716	1.26929
11750988_a_at	3609	ILF3	interleukin enhancer binding factor 3	-0.196222	8.29059	-4.86845	0.000124695	0.00976268	1.26286
11751336_x_at	23608	MKRN1	makorin ring finger protein 1	-0.219664	8.03458	-4.86462	0.000125737	0.00982034	1.25497
11733913_at	9957	HS3ST1	heparan sulfate-glucosamine 3-sulfotransferase 1	0.333056	6.03639	4.86392	0.000125927	0.00982034	1.25354
11746338_a_at	11021	RAB35	RAB35, member RAS oncogene family	-0.264625	7.40132	-4.86221	0.000126395	0.00983746	1.25002
11741745_a_at	27	ABL2	ABL proto-oncogene 2, non-receptor tyrosine kinase	0.231385	6.16933	4.86019	0.000126951	0.00986137	1.24586
11724021_at	3017	HIST1H2BD	histone cluster 1 H2B family member d	0.460377	6.99001	4.85888	0.000127313	0.00987013	1.24316
11735177_at	3034	HAL	histidine ammonia-lyase	-0.319938	7.89578	-4.85752	0.000127692	0.00988019	1.24034
11754630_a_at	197259	MLKL	mixed lineage kinase domain like pseudokinase	0.159985	8.98099	4.85598	0.000128119	0.00989387	1.23717
11763420_at	150568	LINC01102	long intergenic non-protein coding RNA 1102	0.272181	5.63349	4.85505	0.000128378	0.00989458	1.23526
11735580_s_at	83942	TSSK1B	testis specific serine kinase 1B	0.250728	6.1398	4.85007	0.000129777	0.009983	1.22498
11759040_at	11006	LILRB4	leukocyte immunoglobulin like receptor B4	0.315732	7.56036	4.84851	0.000130216	0.00999736	1.22178
11735975_at	5726	TAS2R38	taste 2 receptor member 38	0.263209	5.02761	4.84697	0.000130654	0.010007	1.21859
11733480_x_at	55578	SUPT20H	SPT20 homolog, SAGA complex component	-0.162856	9.02121	-4.84622	0.000130866	0.010007	1.21705
11749600_a_at	29015	SLC43A3	solute carrier family 43 member 3	-0.281084	8.26981	-4.84535	0.000131114	0.010007	1.21526
11738019_at	344892	RTP2	receptor transporter protein 2	0.213672	6.11098	4.84452	0.000131352	0.010007	1.21354
11745194_a_at	5019	OXCT1	3-oxoacid CoA-transferase 1	-0.203219	7.94025	-4.843	0.000131787	0.0100209	1.2104
11750354_a_at	55751	TMEM184C	transmembrane protein 184C	-0.229743	7.89758	-4.84064	0.000132465	0.0100531	1.20554
11753816_x_at	1893	ECM1	extracellular matrix protein 1	-0.361717	8.1703	-4.83653	0.000133654	0.0101086	1.19706
11716095_s_at	1316	KLF6	Kruppel like factor 6	0.307717	9.5562	4.83617	0.000133758	0.0101086	1.19632
11737763_a_at	26230	TIAM2	T-cell lymphoma invasion and metastasis 2	0.210025	5.73005	4.83402	0.000134385	0.0101086	1.19189
11758026_s_at	55032	SLC35A5	solute carrier family 35 member A5	0.165461	8.43737	4.83329	0.0001346	0.0101086	1.19037
11733384_a_at	130827	TMEM182	transmembrane protein 182	-0.340846	5.33364	-4.83327	0.000134605	0.0101086	1.19034
11743987_a_at	7407	VARS	valyl-tRNA synthetase	-0.234168	6.38298	-4.83207	0.000134957	0.0101086	1.18786
11715893_s_at	3429	IFI27	interferon alpha inducible protein 27	0.164671	7.65182	4.83198	0.000134982	0.0101086	1.18768
11735464_a_at	51104	ABHD17B	abhydrolase domain containing 17B	-0.314262	8.19861	-4.82989	0.000135599	0.0101356	1.18336
11739877_x_at	682	BSG	basigin (Ok blood group)	-0.260099	11.5972	-4.82878	0.000135926	0.010141	1.18107
11728356_at	79738	BBS10	Bardet-Biedl syndrome 10	-0.248878	6.59034	-4.82739	0.000136339	0.0101527	1.17819
11716183_a_at	214	ALCAM	activated leukocyte cell adhesion molecule	-0.229491	6.80734	-4.81794	0.000139171	0.0103121	1.15869
11747149_a_at	6474	SHOX2	short stature homeobox 2	-0.301277	7.67693	-4.81788	0.000139189	0.0103121	1.15857
11745453_x_at	54482	TRMT13	tRNA methyltransferase 13 homolog	-0.218159	5.73828	-4.81764	0.000139261	0.0103121	1.15808
11753150_x_at	10659	CELF2	CUGBP Elav-like family member 2	-0.28442	9.12406	-4.81654	0.000139597	0.0103177	1.1558
11753868_x_at	7940	LST1	leukocyte specific transcript 1	0.250886	12.1767	4.8121	0.000140952	0.0103805	1.14663
11743494_at	79029	SPATA5L1	spermatogenesis associated 5 like 1	-0.157655	9.75509	-4.81158	0.00014111	0.0103805	1.14557
11720163_at	7424	VEGFC	vascular endothelial growth factor C	0.223025	5.14964	4.81102	0.000141284	0.0103805	1.14441
11747080_a_at	80222	TARS2	threonyl-tRNA synthetase 2, mitochondrial (putative)	-0.275311	7.96663	-4.81027	0.000141515	0.0103805	1.14286
11730863_at	55917	CTTNBP2NL	CTTNBP2 N-terminal like	0.264957	5.96972	4.80948	0.000141757	0.0103805	1.14123
11756120_x_at	8517	IKBKG	inhibitor of nuclear factor kappa B kinase subunit gamma	-0.222228	6.84001	-4.80716	0.000142476	0.0104139	1.13644
11751080_a_at	100996928	C7orf55-LUC7L2	C7orf55-LUC7L2 readthrough	-0.143853	9.97485	-4.80623	0.000142766	0.0104159	1.13451
11717110_a_at	29803	REPIN1	replication initiator 1	-0.306401	6.67916	-4.80494	0.000143166	0.0104256	1.13185
11746396_a_at	143	PARP4	poly(ADP-ribose) polymerase family member 4	-0.18056	7.06028	-4.80411	0.000143426	0.0104256	1.13013
11719067_s_at	1968	EIF2S3	eukaryotic translation initiation factor 2 subunit gamma	-0.226071	11.6524	-4.80211	0.000144052	0.010444	1.126
11743129_at	6653	SORL1	sortilin related receptor 1	-0.202759	8.54547	-4.80126	0.000144319	0.010444	1.12424
11720013_a_at	472	ATM	ATM serine/threonine kinase	-0.269108	5.44244	-4.80078	0.00014447	0.010444	1.12326
11753356_x_at	203068	TUBB	tubulin beta class I	-0.227479	12.185	-4.79868	0.000145133	0.0104495	1.11891
11747740_x_at	5518	PPP2R1A	protein phosphatase 2 scaffold subunit Aalpha	-0.271877	9.64376	-4.79831	0.000145251	0.0104495	1.11814
11734708_at	643155	SMIM15	small integral membrane protein 15	-0.343111	5.63456	-4.79803	0.000145338	0.0104495	1.11757
11745800_a_at	9738	CCP110	centriolar coiled-coil protein 110	-0.227453	9.21216	-4.79654	0.000145812	0.0104541	1.11448
11747370_a_at	56882	CDC42SE1	CDC42 small effector 1	-0.360694	7.28544	-4.79614	0.000145939	0.0104541	1.11366
11727118_a_at	5199	CFP	complement factor properdin	0.227306	8.41687	4.79433	0.000146514	0.0104541	1.10993
11754206_a_at	3097	HIVEP2	human immunodeficiency virus type I enhancer binding protein 2	0.479612	6.78901	4.79372	0.00014671	0.0104541	1.10866
11754137_a_at	9444	QKI	QKI, KH domain containing RNA binding	-0.239875	8.43929	-4.79368	0.000146721	0.0104541	1.10859
11716751_a_at	2799	GNS	glucosamine (N-acetyl)-6-sulfatase	-0.235397	6.75171	-4.79251	0.000147097	0.0104621	1.10616
11737194_at	257313	UTS2B	urotensin 2B	0.321317	5.06674	4.7896	0.000148031	0.0105086	1.10016
11721902_a_at	5274	SERPINI1	serpin family I member 1	0.586605	7.28261	4.78863	0.000148344	0.0105086	1.09815
11756065_x_at	347	APOD	apolipoprotein D	0.254169	5.48615	4.78801	0.000148546	0.0105086	1.09686
11729653_a_at	4087	SMAD2	SMAD family member 2	-0.249771	7.46281	-4.78536	0.000149408	0.0105454	1.09138
11726344_at	10223	GPA33	glycoprotein A33	0.232246	7.60004	4.78427	0.000149762	0.0105454	1.08913
11734277_a_at	55556	ENOSF1	enolase superfamily member 1	-0.403349	7.94097	-4.78395	0.000149865	0.0105454	1.08848
11725348_x_at	7027	TFDP1	transcription factor Dp-1	-0.205279	10.0272	-4.78113	0.000150789	0.0105825	1.08265
11748038_s_at	1431	CS	citrate synthase	-0.245566	10.104	-4.78072	0.000150927	0.0105825	1.08178
11751352_a_at	10363	HMG20A	high mobility group 20A	-0.254032	5.32051	-4.77921	0.000151424	0.0105986	1.07866
11758325_s_at	10140	TOB1	transducer of ERBB2, 1	0.179922	9.20066	4.7769	0.000152189	0.0106333	1.07388
11734918_s_at	6917	TCEA1	transcription elongation factor A1	-0.178037	11.0152	-4.7742	0.000153086	0.0106772	1.06831
11749369_a_at	9217	VAPB	VAMP associated protein B and C	-0.190935	7.67763	-4.77325	0.000153405	0.0106806	1.06633
11763511_a_at	151393	RMDN2	regulator of microtubule dynamics 2	0.274847	5.37874	4.77051	0.000154324	0.0107256	1.06067
11743107_a_at	1660	DHX9	DExH-box helicase 9	-0.280754	6.66443	-4.76946	0.000154678	0.0107256	1.05849
11748649_a_at	54832	VPS13C	vacuolar protein sorting 13 homolog C	-0.237496	6.37148	-4.76891	0.000154862	0.0107256	1.05736
11719837_a_at	3964	LGALS8	galectin 8	-0.16247	9.11061	-4.76792	0.000155199	0.0107289	1.05531
11733262_a_at	10659	CELF2	CUGBP Elav-like family member 2	-0.209581	10.0481	-4.76713	0.000155465	0.0107289	1.05368
11731421_a_at	7327	UBE2G2	ubiquitin conjugating enzyme E2 G2	-0.201697	8.58735	-4.76637	0.000155723	0.0107289	1.05211
11758309_s_at	7531	YWHAE	tyrosine 3-monooxygenase/tryptophan 5-monooxygenase activation protein epsilon	-0.353793	9.56133	-4.764	0.00015653	0.0107658	1.0472
11758143_s_at	2749	GLUD1P3	glutamate dehydrogenase 1 pseudogene 3	0.392897	6.46423	4.75685	0.000158992	0.0108989	1.0324
11751211_a_at	4685	NCAM2	neural cell adhesion molecule 2	-0.28236	9.00795	-4.75581	0.000159354	0.0108989	1.03024
11721774_a_at	444	ASPH	aspartate beta-hydroxylase	-0.265963	6.74147	-4.75524	0.000159552	0.0108989	1.02907
11752666_a_at	84002	B3GNT5	UDP-GlcNAc:betaGal beta-1,3-N-acetylglucosaminyltransferase 5	-0.319519	7.14251	-4.7552	0.000159566	0.0108989	1.02898
11726224_s_at	3191	HNRNPL	heterogeneous nuclear ribonucleoprotein L	-0.223741	9.61909	-4.75132	0.00016092	0.0109519	1.02097
11748372_a_at	57020	C16orf62	chromosome 16 open reading frame 62	-0.461001	6.72525	-4.75122	0.000160955	0.0109519	1.02076
11726562_at	10284	SAP18	Sin3A associated protein 18	0.195367	9.64003	4.74995	0.000161403	0.0109519	1.01813
11715761_a_at	57533	TBC1D14	TBC1 domain family member 14	0.255495	11.045	4.74983	0.000161447	0.0109519	1.01786
11739216_x_at	91543	RSAD2	radical S-adenosyl methionine domain containing 2	0.330999	6.08016	4.74829	0.00016199	0.0109699	1.01468
11728651_a_at	9406	ZRANB2	zinc finger RANBP2-type containing 2	-0.188087	9.44477	-4.74495	0.000163173	0.0110147	1.00778
11731418_a_at	5985	RFC5	replication factor C subunit 5	-0.218611	9.14489	-4.74414	0.000163465	0.0110147	1.00608
11753571_x_at	3159	HMGA1	high mobility group AT-hook 1	-0.260691	9.43585	-4.74408	0.000163486	0.0110147	1.00596
11717081_a_at	6293	VPS52	VPS52, GARP complex subunit	-0.295768	7.24452	-4.73933	0.000165189	0.0110957	0.996128
11743197_at	7099	TLR4	toll like receptor 4	0.218271	8.34017	4.73841	0.00016552	0.0110957	0.994231
11743127_x_at	400916	CHCHD10	coiled-coil-helix-coiled-coil-helix domain containing 10	-0.162534	12.2649	-4.7377	0.00016578	0.0110957	0.992743
11738043_a_at	255027	MPV17L	MPV17 mitochondrial inner membrane protein like	-0.20653	7.01705	-4.73701	0.00016603	0.0110957	0.991313
11756371_a_at	11326	VSIG4	V-set and immunoglobulin domain containing 4	0.25084	5.74051	4.73581	0.000166463	0.0110957	0.988839
11753149_a_at	10659	CELF2	CUGBP Elav-like family member 2	-0.277625	8.09692	-4.73539	0.000166616	0.0110957	0.987969
11747806_a_at	8732	RNGTT	RNA guanylyltransferase and 5'-phosphatase	-0.190264	5.48676	-4.7353	0.000166648	0.0110957	0.987786
11735505_a_at	58484	NLRC4	NLR family CARD domain containing 4	-0.269367	5.35021	-4.73307	0.000167461	0.0111311	0.983168
11727925_a_at	122618	PLD4	phospholipase D family member 4	-0.159687	11.245	-4.73112	0.000168177	0.0111599	0.979126
11755751_s_at	245911	DEFB108B	defensin beta 108B	-0.215161	5.76139	-4.72752	0.000169504	0.0112292	0.97167
11721331_x_at	8732	RNGTT	RNA guanylyltransferase and 5'-phosphatase	-0.205128	8.42647	-4.7244	0.000170666	0.0112873	0.965189
11755512_x_at	57623	ZFAT	zinc finger and AT-hook domain containing	0.158434	7.36922	4.72326	0.000171091	0.0112966	0.962826
11726703_a_at	8915	BCL10	B-cell CLL/lymphoma 10	-0.236398	6.97341	-4.72107	0.000171913	0.0113173	0.958282
11737760_s_at	390	RND3	Rho family GTPase 3	0.198439	5.05186	4.7209	0.000171976	0.0113173	0.957933
11724817_a_at	30011	SH3KBP1	SH3 domain containing kinase binding protein 1	-0.2574	8.31227	-4.71759	0.000173223	0.0113626	0.951078
11739401_a_at	972	CD74	CD74 molecule	-0.269694	10.1222	-4.71755	0.000173239	0.0113626	0.950992
11716198_a_at	92912	UBE2Q2	ubiquitin conjugating enzyme E2 Q2	-0.22167	7.19173	-4.71475	0.000174304	0.0114009	0.94518
11744559_a_at	51312	SLC25A37	solute carrier family 25 member 37	-0.260459	7.88709	-4.7141	0.00017455	0.0114009	0.943839
11750204_x_at	142940	TRUB1	TruB pseudouridine synthase family member 1	-0.201345	5.70702	-4.71374	0.000174686	0.0114009	0.9431
11734372_at	255374	MBLAC1	metallo-beta-lactamase domain containing 1	0.176103	7.46731	4.71243	0.00017519	0.011415	0.940371
11748398_a_at	146923	RUNDC1	RUN domain containing 1	-0.208314	7.16314	-4.71141	0.000175578	0.0114215	0.938267
11722049_a_at	1848	DUSP6	dual specificity phosphatase 6	-0.312194	10.3544	-4.70774	0.000176995	0.0114948	0.930646
11741592_x_at	5825	ABCD3	ATP binding cassette subfamily D member 3	-0.270777	6.55414	-4.7065	0.000177474	0.011501	0.928083
11752166_x_at	5315	PKM	pyruvate kinase, muscle	-0.234042	11.1003	-4.70599	0.000177671	0.011501	0.927026
11735184_at	118460	EXOSC6	exosome component 6	-0.177767	9.51993	-4.70484	0.000178118	0.0115111	0.924647
11747093_a_at	5534	PPP3R1	protein phosphatase 3 regulatory subunit B, alpha	-0.262792	7.76047	-4.70238	0.000179079	0.0115544	0.919541
11751837_a_at	3308	HSPA4	heat shock protein family A (Hsp70) member 4	-0.384678	7.4515	-4.70074	0.000179721	0.0115636	0.916145
11728944_a_at	7940	LST1	leukocyte specific transcript 1	0.213529	14.3449	4.70047	0.000179829	0.0115636	0.915575
11723642_a_at	51297	BPIFA1	BPI fold containing family A member 1	0.253317	5.32872	4.69979	0.000180097	0.0115636	0.914163
11719155_a_at	55332	DRAM1	DNA damage regulated autophagy modulator 1	0.32606	7.51007	4.69616	0.000181531	0.0116368	0.906639
11733199_a_at	64770	CCDC14	coiled-coil domain containing 14	-0.230034	8.68141	-4.69311	0.000182748	0.0116898	0.900303
11724256_s_at	4938	OAS1	2'-5'-oligoadenylate synthetase 1	0.273857	8.14356	4.69261	0.000182948	0.0116898	0.899263
11757442_a_at	5270	SERPINE2	serpin family E member 2	0.310398	8.41	4.69044	0.000183818	0.0117078	0.894763
11751532_x_at	4179	CD46	CD46 molecule	-0.405888	8.487	-4.69043	0.000183821	0.0117078	0.894748
11758910_at	6242	RTKN	rhotekin	0.227278	5.92448	4.68916	0.000184333	0.0117216	0.892107
11749438_a_at	9330	GTF3C3	general transcription factor IIIC subunit 3	-0.215003	8.78551	-4.68687	0.00018526	0.0117551	0.887351
11722578_a_at	64175	P3H1	prolyl 3-hydroxylase 1	-0.256598	9.78954	-4.68639	0.000185454	0.0117551	0.886358
11750020_s_at	6836	SURF4	surfeit 4	-0.23438	9.90259	-4.68518	0.000185946	0.0117632	0.883843
11749790_a_at	841	CASP8	caspase 8	-0.337222	7.82188	-4.68411	0.000186381	0.0117632	0.881624
11720376_a_at	79685	SAP30L	SAP30 like	0.208774	8.26034	4.68343	0.000186659	0.0117632	0.880214
11748591_a_at	9276	COPB2	coatomer protein complex subunit beta 2	-0.32968	7.8719	-4.68316	0.00018677	0.0117632	0.87965
11732663_x_at	116039	OSR2	odd-skipped related transciption factor 2	0.224214	8.98471	4.68206	0.00018722	0.0117654	0.877363
11722548_at	3096	HIVEP1	human immunodeficiency virus type I enhancer binding protein 1	0.472915	5.45166	4.68162	0.000187398	0.0117654	0.876462
11728709_a_at	2013	EMP2	epithelial membrane protein 2	0.167432	8.49334	4.67872	0.00018859	0.0118215	0.870447
11749880_x_at	27315	PGAP2	post-GPI attachment to proteins 2	-0.201783	9.01392	-4.67511	0.000190089	0.0118788	0.86294
11718328_a_at	9905	SGSM2	small G protein signaling modulator 2	0.163124	7.82293	4.67507	0.000190103	0.0118788	0.862867
11752788_a_at	9686	VGLL4	vestigial like family member 4	-0.328688	7.35017	-4.67164	0.000191539	0.0119333	0.855729
11716122_s_at	8539	API5	apoptosis inhibitor 5	-0.238188	6.87973	-4.67154	0.000191578	0.0119333	0.855534
11727773_at	55323	LARP6	La ribonucleoprotein domain family member 6	0.259919	7.48302	4.67072	0.000191922	0.0119359	0.853835
11748403_x_at	1265	CNN2	calponin 2	-0.300322	9.24503	-4.66964	0.000192377	0.0119454	0.851589
11748427_a_at	9927	MFN2	mitofusin 2	-0.17676	6.97851	-4.66878	0.00019274	0.0119493	0.849796
11764054_a_at	2332	FMR1	fragile X mental retardation 1	-0.293901	6.5242	-4.66803	0.000193059	0.0119503	0.84823
11751803_a_at	147841	SPC24	SPC24, NDC80 kinetochore complex component	-0.278008	8.37029	-4.66435	0.000194618	0.012028	0.840602
11718805_a_at	23369	PUM2	pumilio RNA binding family member 2	-0.213062	8.16436	-4.66204	0.000195605	0.0120401	0.835801
11736916_a_at	284018	C17orf58	chromosome 17 open reading frame 58	-0.244503	8.57892	-4.66204	0.000195608	0.0120401	0.835788
11739744_x_at	4601	MXI1	MAX interactor 1, dimerization protein	-0.271532	8.81706	-4.66176	0.000195724	0.0120401	0.835222
11736987_a_at	80224	NUBPL	nucleotide binding protein like	-0.224468	7.0645	-4.66067	0.000196193	0.0120435	0.832955
11748156_a_at	7072	TIA1	TIA1 cytotoxic granule associated RNA binding protein	-0.254625	7.52924	-4.66022	0.000196388	0.0120435	0.832013
11716813_a_at	2628	GATM	glycine amidinotransferase	-0.201448	9.01912	-4.65716	0.000197708	0.0121057	0.825656
11747822_a_at	9903	KLHL21	kelch like family member 21	-0.197218	5.38138	-4.65598	0.000198218	0.0121182	0.82321
11725308_a_at	813	CALU	calumenin	-0.250151	8.43995	-4.65358	0.000199262	0.0121633	0.818227
11720300_a_at	6503	SLA	Src like adaptor	0.240969	8.271	4.65206	0.000199927	0.0121851	0.815068
11748342_x_at	1200	TPP1	tripeptidyl peptidase 1	-0.295127	8.53411	-4.65019	0.00020075	0.0122165	0.811168
11753885_a_at	1432	MAPK14	mitogen-activated protein kinase 14	-0.319603	7.41218	-4.64846	0.000201509	0.0122439	0.807589
11748160_s_at	3920	LAMP2	lysosomal associated membrane protein 2	-0.267129	7.96678	-4.64484	0.000203118	0.0123055	0.800046
11760938_a_at	4144	MAT2A	methionine adenosyltransferase 2A	-0.24929	7.32498	-4.64477	0.000203145	0.0123055	0.799918
11719354_s_at	9467	SH3BP5	SH3 domain binding protein 5	0.270755	9.0057	4.64307	0.000203907	0.0123328	0.796369
11715648_x_at	51094	ADIPOR1	adiponectin receptor 1	-0.156275	10.0383	-4.64146	0.000204625	0.0123573	0.793034
11749038_a_at	9181	ARHGEF2	Rho/Rac guanine nucleotide exchange factor 2	-0.332044	5.82312	-4.6402	0.00020519	0.0123608	0.790418
11734191_at	139760	GPR119	G protein-coupled receptor 119	0.170567	5.91881	4.6397	0.000205417	0.0123608	0.789369
11716285_a_at	9341	VAMP3	vesicle associated membrane protein 3	-0.237912	7.77582	-4.63911	0.000205684	0.0123608	0.788137
11739144_a_at	6502	SKP2	S-phase kinase associated protein 2	-0.214233	8.32696	-4.63856	0.00020593	0.0123608	0.787003
11723723_at	57606	SLAIN2	SLAIN motif family member 2	-0.181769	8.03471	-4.63626	0.000206973	0.0124046	0.78221
11716670_s_at	81876	RAB1B	RAB1B, member RAS oncogene family	-0.2501	9.23361	-4.63475	0.000207657	0.0124268	0.779079
11727427_a_at	6296	ACSM3	acyl-CoA synthetase medium-chain family member 3	-0.241598	5.92774	-4.6309	0.000209417	0.0125132	0.771074
11749378_a_at	23529	CLCF1	cardiotrophin like cytokine factor 1	0.189572	6.43469	4.62963	0.000210001	0.0125236	0.768431
11726012_a_at	84962	AJUBA	ajuba LIM protein	0.373513	5.72935	4.62915	0.000210223	0.0125236	0.767428
11747525_a_at	221477	C6orf89	chromosome 6 open reading frame 89	-0.199479	8.42873	-4.62597	0.000211693	0.0125922	0.760819
11761871_at	100131826	LOC100131826	TSSP3028	0.206774	5.31471	4.62503	0.000212129	0.0125992	0.758867
11763754_a_at	11186	RASSF1	Ras association domain family member 1	-0.315098	6.70319	-4.62274	0.000213196	0.0126358	0.754105
11754860_a_at	7586	ZKSCAN1	zinc finger with KRAB and SCAN domains 1	-0.276699	6.67279	-4.62235	0.000213382	0.0126358	0.753278
11742184_a_at	3909	LAMA3	laminin subunit alpha 3	0.209815	7.17598	4.62006	0.000214455	0.0126804	0.74852
11748396_x_at	91663	MYADM	myeloid associated differentiation marker	-0.288056	9.09017	-4.619	0.000214952	0.0126908	0.746323
11755461_a_at	56000	NXF3	nuclear RNA export factor 3	-0.155884	10.2194	-4.61783	0.000215506	0.0126925	0.74388
11730483_a_at	4602	MYB	MYB proto-oncogene, transcription factor	-0.188029	11.0997	-4.61722	0.000215794	0.0126925	0.742616
11729741_x_at	968	CD68	CD68 molecule	-0.259837	10.0452	-4.61691	0.000215942	0.0126925	0.741964
11725228_a_at	5031	P2RY6	pyrimidinergic receptor P2Y6	-0.243423	7.98745	-4.61619	0.000216282	0.0126936	0.740473
11744924_a_at	26036	ZNF451	zinc finger protein 451	-0.180521	7.52125	-4.61492	0.000216885	0.0127103	0.737829
11724345_at	3676	ITGA4	integrin subunit alpha 4	-0.265909	7.32579	-4.6141	0.000217275	0.0127143	0.736127
11746190_a_at	729359	PLIN4	perilipin 4	-0.163162	6.20845	-4.61177	0.000218388	0.0127538	0.731276
11725768_a_at	23529	CLCF1	cardiotrophin like cytokine factor 1	0.19941	5.69716	4.61134	0.000218594	0.0127538	0.730386
11745176_a_at	7165	TPD52L2	tumor protein D52 like 2	-0.243217	8.04149	-4.60703	0.00022067	0.012856	0.721416
11722080_s_at	54793	KCTD9	potassium channel tetramerization domain containing 9	-0.360259	5.73342	-4.60462	0.000221843	0.0129053	0.716388
11726265_at	4199	ME1	malic enzyme 1	0.263725	7.09335	4.60366	0.000222309	0.0129135	0.714397
11748575_a_at	348995	NUP43	nucleoporin 43	-0.311585	8.39803	-4.60127	0.000223478	0.0129308	0.709422
11739412_a_at	4548	MTR	5-methyltetrahydrofolate-homocysteine methyltransferase	-0.189132	8.50493	-4.60099	0.000223618	0.0129308	0.708826
11718084_a_at	4067	LYN	LYN proto-oncogene, Src family tyrosine kinase	0.232688	9.79444	4.60053	0.000223844	0.0129308	0.707868
11756820_a_at	3434	IFIT1	interferon induced protein with tetratricopeptide repeats 1	0.316875	7.56271	4.60019	0.000224009	0.0129308	0.70717
11717195_a_at	5869	RAB5B	RAB5B, member RAS oncogene family	-0.261724	6.56431	-4.59972	0.000224239	0.0129308	0.706195
11731224_x_at	6474	SHOX2	short stature homeobox 2	-0.3027	7.50721	-4.59844	0.000224869	0.0129425	0.703534
11724922_a_at	157680	VPS13B	vacuolar protein sorting 13 homolog B	-0.208345	6.99688	-4.59743	0.000225372	0.0129425	0.701413
11734920_s_at	78991	PCYOX1L	prenylcysteine oxidase 1 like	-0.174733	10.6388	-4.59732	0.000225423	0.0129425	0.701201
11748867_a_at	5778	PTPN7	protein tyrosine phosphatase, non-receptor type 7	-0.249413	8.62146	-4.59096	0.000228593	0.0131056	0.687951
11729037_s_at	5616	PRKY	protein kinase, Y-linked, pseudogene	-0.14404	7.24136	-4.58781	0.000230179	0.0131616	0.681392
11738330_at	400935	IL17REL	interleukin 17 receptor E like	0.166388	7.14288	4.5877	0.000230235	0.0131616	0.681162
11756871_x_at	29887	SNX10	sorting nexin 10	-0.218597	6.41316	-4.58535	0.000231424	0.0132105	0.676276
11751599_x_at	29952	DPP7	dipeptidyl peptidase 7	-0.175794	11.5158	-4.58408	0.000232072	0.0132143	0.673622
11753165_a_at	5873	RAB27A	RAB27A, member RAS oncogene family	-0.221512	11.4751	-4.5834	0.000232418	0.0132143	0.67221
11720569_a_at	25791	NGEF	neuronal guanine nucleotide exchange factor	0.215684	7.75945	4.58283	0.00023271	0.0132143	0.671017
11746938_a_at	122830	NAA30	N(alpha)-acetyltransferase 30, NatC catalytic subunit	-0.176853	6.85876	-4.58167	0.000233302	0.0132143	0.668607
11751672_x_at	3964	LGALS8	galectin 8	-0.224411	9.04648	-4.58106	0.000233615	0.0132143	0.667337
11747105_a_at	10808	HSPH1	heat shock protein family H (Hsp110) member 1	-0.303043	8.23702	-4.58088	0.00023371	0.0132143	0.666952
11739986_x_at	23600	AMACR	alpha-methylacyl-CoA racemase	-0.239428	6.13007	-4.58065	0.000233825	0.0132143	0.666485
11719588_a_at	4938	OAS1	2'-5'-oligoadenylate synthetase 1	0.281744	9.7953	4.57914	0.000234605	0.0132395	0.663325
11753032_a_at	54329	GPR85	G protein-coupled receptor 85	0.237697	5.33967	4.57816	0.000235109	0.013249	0.661289
11723452_s_at	55781	RIOK2	RIO kinase 2	0.174887	8.56197	4.57735	0.000235529	0.0132538	0.659596
11728686_a_at	94081	SFXN1	sideroflexin 1	-0.256451	9.06607	-4.57654	0.000235944	0.0132582	0.657923
11731407_x_at	3437	IFIT3	interferon induced protein with tetratricopeptide repeats 3	0.244076	8.4888	4.57591	0.000236275	0.0132582	0.656593
11726302_a_at	51514	DTL	denticleless E3 ubiquitin protein ligase homolog	-0.170479	9.38232	-4.57501	0.000236739	0.0132654	0.654734
11737922_a_at	5271	SERPINB8	serpin family B member 8	-0.217293	9.17159	-4.57117	0.000238749	0.0133591	0.646715
11754744_a_at	126248	WDR88	WD repeat domain 88	0.194027	5.37413	4.57022	0.000239246	0.0133681	0.644739
11753518_x_at	7531	YWHAE	tyrosine 3-monooxygenase/tryptophan 5-monooxygenase activation protein epsilon	-0.337158	10.3729	-4.56869	0.000240048	0.013394	0.641565
11746133_a_at	29896	TRA2A	transformer 2 alpha homolog	-0.237126	9.23087	-4.56637	0.000241278	0.0134185	0.636716
11719458_at	10640	EXOC5	exocyst complex component 5	-0.205338	7.10201	-4.56592	0.000241518	0.0134185	0.635774
11716078_a_at	60481	ELOVL5	ELOVL fatty acid elongase 5	-0.24921	10.4841	-4.56588	0.000241537	0.0134185	0.635699
11722450_a_at	5433	POLR2D	RNA polymerase II subunit D	-0.289123	8.67808	-4.5653	0.000241842	0.0134185	0.634501
11737479_a_at	5445	PON2	paraoxonase 2	-0.244529	6.64921	-4.56438	0.000242333	0.0134269	0.632578
11747400_a_at	50813	COPS7A	COP9 signalosome subunit 7A	-0.250067	8.0864	-4.56333	0.000242892	0.0134357	0.630391
11752331_s_at	100526830	SLX1A-SULT1A3	SLX1A-SULT1A3 readthrough (NMD candidate)	0.210808	10.5584	4.56259	0.000243288	0.0134357	0.628845
11746918_a_at	79944	L2HGDH	L-2-hydroxyglutarate dehydrogenase	-0.211436	7.56043	-4.56218	0.000243508	0.0134357	0.627989
11728281_at	5939	RBMS2	RNA binding motif single stranded interacting protein 2	-0.230565	8.27139	-4.56124	0.00024401	0.0134447	0.626034
11748665_a_at	8301	PICALM	phosphatidylinositol binding clathrin assembly protein	-0.195559	8.093	-4.55907	0.000245177	0.0134902	0.621508
11749909_a_at	23209	MLC1	megalencephalic leukoencephalopathy with subcortical cysts 1	-0.367756	9.15465	-4.55785	0.000245835	0.0135007	0.618968
11751000_a_at	23190	UBXN4	UBX domain protein 4	-0.270459	8.47557	-4.55665	0.000246486	0.0135007	0.616456
11741229_a_at	63901	FAM111A	family with sequence similarity 111 member A	-0.209998	8.80818	-4.55661	0.000246506	0.0135007	0.616379
11729989_a_at	773	CACNA1A	calcium voltage-gated channel subunit alpha1 A	0.247479	7.66013	4.5562	0.00024673	0.0135007	0.615517
11742220_x_at	4179	CD46	CD46 molecule	-0.372092	8.74142	-4.55509	0.000247333	0.013515	0.613202
11733996_a_at	133686	NADK2	NAD kinase 2, mitochondrial	-0.189784	9.58399	-4.5538	0.000248034	0.0135177	0.610517
11723183_s_at	246175	CNOT6L	CCR4-NOT transcription complex subunit 6 like	-0.245348	7.64663	-4.55374	0.000248066	0.0135177	0.610398
11718103_a_at	5970	RELA	RELA proto-oncogene, NF-kB subunit	-0.28612	7.32273	-4.55306	0.000248436	0.0135193	0.608982
11753196_a_at	51362	CDC40	cell division cycle 40	-0.323055	7.83864	-4.5503	0.000249948	0.0135471	0.603226
11719689_a_at	57045	TWSG1	twisted gastrulation BMP signaling modulator 1	-0.205471	7.35881	-4.54959	0.000250338	0.0135471	0.601747
11748732_x_at	10914	PAPOLA	poly(A) polymerase alpha	-0.218755	8.07979	-4.54906	0.000250632	0.0135471	0.600633
11763509_at	928	CD9	CD9 molecule	-0.237524	5.50282	-4.54879	0.000250781	0.0135471	0.600069
11730260_a_at	5577	PRKAR2B	protein kinase cAMP-dependent type II regulatory subunit beta	-0.284217	7.20258	-4.54829	0.000251059	0.0135471	0.599018
11753360_a_at	139081	MAGEC3	MAGE family member C3	-0.230211	6.723	-4.54801	0.000251213	0.0135471	0.598438
11754076_x_at	8125	ANP32A	acidic nuclear phosphoprotein 32 family member A	-0.195054	12.1146	-4.54778	0.00025134	0.0135471	0.597957
11753505_a_at	27315	PGAP2	post-GPI attachment to proteins 2	-0.246237	9.42214	-4.54412	0.000253367	0.0136377	0.590338
11731223_a_at	6474	SHOX2	short stature homeobox 2	-0.26777	7.73797	-4.54317	0.000253897	0.0136478	0.588354
11726357_a_at	55904	KMT2E	lysine methyltransferase 2E	-0.266539	8.6723	-4.54158	0.00025479	0.0136584	0.585026
11727857_a_at	10762	NUP50	nucleoporin 50	-0.178438	8.76876	-4.54128	0.000254958	0.0136584	0.5844
11737593_at	100144748	KLLN	killin, p53-regulated DNA replication inhibitor	-0.221043	8.24625	-4.54097	0.00025513	0.0136584	0.583757
11760604_x_at	64792	IFT22	intraflagellar transport 22	-0.266026	6.37238	-4.53976	0.000255807	0.0136762	0.581244
11721611_a_at	51194	IPO11	importin 11	-0.175793	6.66564	-4.53753	0.000257064	0.0137249	0.576595
11747392_x_at	10989	IMMT	inner membrane mitochondrial protein	-0.252446	6.80167	-4.53636	0.000257731	0.0137419	0.574139
11735297_at	157983	C9orf66	chromosome 9 open reading frame 66	0.258692	6.29795	4.5349	0.000258559	0.0137676	0.571094
11728091_at	729956	SHISA7	shisa family member 7	0.170248	6.85711	4.53012	0.000261288	0.0138816	0.561133
11741164_at	1473	CST5	cystatin D	-0.186629	5.69498	-4.52993	0.000261402	0.0138816	0.560721
11724730_at	7528	YY1	YY1 transcription factor	-0.233046	8.80692	-4.52759	0.000262749	0.0139345	0.555845
11722923_a_at	159090	FAM122B	family with sequence similarity 122B	-0.169858	9.19463	-4.52619	0.000263557	0.0139587	0.552932
11761629_x_at	29015	SLC43A3	solute carrier family 43 member 3	-0.299807	8.61264	-4.52341	0.000265174	0.0140255	0.547129
11739124_a_at	55750	AGK	acylglycerol kinase	-0.234363	7.32799	-4.52125	0.000266439	0.0140587	0.542616
11718373_at	25979	DHRS7B	dehydrogenase/reductase 7B	0.172991	9.08287	4.52113	0.000266511	0.0140587	0.542358
11753418_a_at	5229	PGGT1B	protein geranylgeranyltransferase type I subunit beta	-0.274659	8.26782	-4.51972	0.000267334	0.0140834	0.539434
11726257_at	50862	RNF141	ring finger protein 141	-0.228026	7.0195	-4.51906	0.000267723	0.0140851	0.538055
11743441_s_at	2923	PDIA3	protein disulfide isomerase family A member 3	-0.16383	12.1454	-4.51746	0.000268667	0.014116	0.534716
11756840_a_at	162239	ZFP1	ZFP1 zinc finger protein	-0.260402	5.44595	-4.51535	0.000269917	0.014163	0.530311
11736418_a_at	168850	ZNF800	zinc finger protein 800	-0.195153	6.51871	-4.51315	0.000271231	0.0142036	0.525705
11753516_a_at	133686	NADK2	NAD kinase 2, mitochondrial	-0.248246	5.52251	-4.51285	0.000271408	0.0142036	0.525084
11728088_at	27123	DKK2	dickkopf WNT signaling pathway inhibitor 2	0.427621	7.05958	4.51191	0.000271972	0.0142143	0.523117
11724905_a_at	11183	MAP4K5	mitogen-activated protein kinase kinase kinase kinase 5	-0.167221	7.64403	-4.50837	0.000274101	0.0143067	0.515721
11756056_a_at	6513	SLC2A1	solute carrier family 2 member 1	-0.30048	10.4956	-4.50728	0.000274758	0.0143221	0.513447
11744277_x_at	822	CAPG	capping actin protein, gelsolin like	0.189639	12.7502	4.50532	0.000275942	0.0143555	0.509369
11755524_a_at	372	ARCN1	archain 1	-0.241505	8.85474	-4.50467	0.000276337	0.0143555	0.508013
11744435_a_at	1848	DUSP6	dual specificity phosphatase 6	-0.264739	10.2227	-4.50443	0.000276485	0.0143555	0.507505
11715734_a_at	8508	NIPSNAP1	nipsnap homolog 1	-0.243568	9.01789	-4.50279	0.000277487	0.0143886	0.504074
11726895_a_at	11213	IRAK3	interleukin 1 receptor associated kinase 3	-0.175779	8.74912	-4.50064	0.000278801	0.0144379	0.499592
11753709_x_at	63924	CIDEC	cell death inducing DFFA like effector c	-0.246698	6.55697	-4.49898	0.000279823	0.0144719	0.496122
11764030_x_at	1052	CEBPD	CCAAT/enhancer binding protein delta	-0.468365	8.86904	-4.49658	0.000281304	0.0145295	0.491114
11715122_at	9545	RAB3D	RAB3D, member RAS oncogene family	-0.197169	7.15216	-4.49512	0.000282211	0.0145574	0.488059
11746263_a_at	2235	FECH	ferrochelatase	-0.174903	8.81461	-4.49065	0.000285002	0.0146682	0.478725
11757946_s_at	8895	CPNE3	copine 3	-0.280172	7.89363	-4.49049	0.0002851	0.0146682	0.4784
11725169_at	79817	MOB3B	MOB kinase activator 3B	0.194244	5.24997	4.48837	0.000286438	0.0147019	0.473957
11732242_a_at	10733	PLK4	polo like kinase 4	-0.252368	7.50432	-4.48827	0.000286497	0.0147019	0.473762
11729575_a_at	7494	XBP1	X-box binding protein 1	0.159814	12.6177	4.48607	0.000287891	0.0147543	0.469157
11742281_at	92345	NAF1	nuclear assembly factor 1 ribonucleoprotein	-0.221941	5.70279	-4.48467	0.00028878	0.0147807	0.466234
11741402_a_at	8209	C21orf33	chromosome 21 open reading frame 33	-0.195348	9.75985	-4.48384	0.000289306	0.0147865	0.464506
11729355_a_at	7752	ZNF200	zinc finger protein 200	-0.172963	9.185	-4.48332	0.000289638	0.0147865	0.463419
11753442_a_at	169200	TMEM64	transmembrane protein 64	-0.297588	5.97512	-4.48073	0.000291299	0.0148521	0.457993
11731168_at	374918	IGFL1	IGF like family member 1	0.213241	5.52924	4.48004	0.000291742	0.0148556	0.456552
11759535_at	6183	MRPS12	mitochondrial ribosomal protein S12	-0.3132	5.10182	-4.47789	0.000293125	0.0148854	0.452067
11751804_x_at	147841	SPC24	SPC24, NDC80 kinetochore complex component	-0.19757	7.87645	-4.47756	0.00029334	0.0148854	0.45137
11748470_a_at	9219	MTA2	metastasis associated 1 family member 2	-0.240649	8.14739	-4.47738	0.000293455	0.0148854	0.451001
11755428_a_at	51426	POLK	DNA polymerase kappa	-0.166422	8.15906	-4.47355	0.000295941	0.0149923	0.442999
11748796_a_at	5829	PXN	paxillin	-0.243629	5.19912	-4.47208	0.000296903	0.0150215	0.439918
11745249_x_at	55287	TMEM40	transmembrane protein 40	0.157297	6.36043	4.47151	0.000297275	0.0150215	0.438731
11751504_a_at	79691	QTRT2	queuine tRNA-ribosyltransferase accessory subunit 2	-0.242723	6.39503	-4.46871	0.000299116	0.0150898	0.432874
11751498_a_at	84068	SLC10A7	solute carrier family 10 member 7	-0.359949	6.69398	-4.46829	0.000299389	0.0150898	0.432008
11748313_a_at	9650	MTFR1	mitochondrial fission regulator 1	-0.20729	7.66777	-4.46715	0.000300142	0.0151086	0.429626
11740537_x_at	337970	KRTAP19-3	keratin associated protein 19-3	0.199899	5.69971	4.46638	0.000300657	0.0151153	0.428001
11750302_a_at	5347	PLK1	polo like kinase 1	-0.385263	9.35188	-4.46573	0.000301087	0.0151177	0.426644
11760266_at	91647	ATPAF2	ATP synthase mitochondrial F1 complex assembly factor 2	0.283215	5.74693	4.4645	0.000301901	0.0151317	0.424085
11725924_a_at	83593	RASSF5	Ras association domain family member 5	-0.21803	7.2474	-4.46416	0.00030213	0.0151317	0.423366
11753403_x_at	11021	RAB35	RAB35, member RAS oncogene family	-0.20107	7.48885	-4.46326	0.000302726	0.0151424	0.421495
11740366_a_at	6470	SHMT1	serine hydroxymethyltransferase 1	-0.214378	8.86698	-4.46155	0.000303873	0.0151671	0.417907
11737711_a_at	79685	SAP30L	SAP30 like	0.198783	8.1184	4.46118	0.000304117	0.0151671	0.417147
11743411_a_at	58517	RBM25	RNA binding motif protein 25	-0.1752	8.87541	-4.46047	0.000304597	0.0151671	0.415651
11743959_a_at	9123	SLC16A3	solute carrier family 16 member 3	-0.261709	10.0889	-4.46024	0.00030475	0.0151671	0.415174
11743759_a_at	56990	CDC42SE2	CDC42 small effector 2	-0.26241	9.17145	-4.45861	0.00030585	0.0152027	0.411757
11751881_a_at	777	CACNA1E	calcium voltage-gated channel subunit alpha1 E	0.201992	6.71477	4.45721	0.000306792	0.0152304	0.40884
11721097_at	81542	TMX1	thioredoxin related transmembrane protein 1	-0.185599	9.75007	-4.45645	0.000307308	0.0152369	0.407246
11716586_a_at	558	AXL	AXL receptor tyrosine kinase	0.190011	7.00627	4.45547	0.000307974	0.0152383	0.405193
11754931_a_at	2729	GCLC	glutamate-cysteine ligase catalytic subunit	0.253491	6.97343	4.45527	0.000308104	0.0152383	0.404792
11752165_s_at	5315	PKM	pyruvate kinase, muscle	-0.232203	12.8284	-4.45342	0.000309364	0.0152812	0.400921
11726932_a_at	80312	TET1	tet methylcytosine dioxygenase 1	-0.214897	8.55081	-4.45287	0.000309744	0.0152812	0.399759
11721329_a_at	8732	RNGTT	RNA guanylyltransferase and 5'-phosphatase	-0.196531	8.01634	-4.45091	0.000311086	0.0153063	0.395657
11717892_a_at	7803	PTP4A1	protein tyrosine phosphatase type IVA, member 1	-0.19791	9.88084	-4.45066	0.000311256	0.0153063	0.395138
11755606_x_at	10437	IFI30	IFI30, lysosomal thiol reductase	0.34156	8.49359	4.45043	0.000311411	0.0153063	0.394666
11735240_a_at	98	ACYP2	acylphosphatase 2	0.275133	5.76371	4.44649	0.000314131	0.0154208	0.386417
11719022_at	22834	ZNF652	zinc finger protein 652	-0.263867	7.56286	-4.44531	0.000314946	0.0154417	0.383961
11718347_a_at	6286	S100P	S100 calcium binding protein P	0.425588	8.04581	4.4434	0.000316278	0.0154878	0.379957
11715419_at	4061	LY6E	lymphocyte antigen 6 family member E	0.195757	10.4364	4.4419	0.000317328	0.01552	0.376814
11746125_a_at	10762	NUP50	nucleoporin 50	-0.172831	8.79797	-4.44134	0.000317717	0.01552	0.37565
11732630_a_at	91661	ZNF765	zinc finger protein 765	-0.236702	6.07225	-4.44005	0.000318622	0.015545	0.372952
11725140_x_at	8939	FUBP3	far upstream element binding protein 3	-0.146959	8.23147	-4.43796	0.000320093	0.0155947	0.368583
11722586_a_at	10146	G3BP1	G3BP stress granule assembly factor 1	-0.188858	10.4322	-4.43749	0.000320428	0.0155947	0.36759
11753746_a_at	54108	CHRAC1	chromatin accessibility complex 1	-0.273683	8.67866	-4.43642	0.000321181	0.0156122	0.365366
11733222_a_at	10683	DLL3	delta like canonical Notch ligand 3	0.140625	6.34498	4.43417	0.00032278	0.0156706	0.360656
11732198_at	5326	PLAGL2	PLAG1 like zinc finger 2	-0.2767	6.91239	-4.43248	0.00032399	0.0156939	0.357106
11749250_a_at	84217	ZMYND12	zinc finger MYND-type containing 12	-0.190739	8.00867	-4.43239	0.000324051	0.0156939	0.356927
11732192_a_at	10635	RAD51AP1	RAD51 associated protein 1	-0.165011	9.1627	-4.43108	0.000324991	0.0157031	0.35418
11716199_x_at	92912	UBE2Q2	ubiquitin conjugating enzyme E2 Q2	-0.209016	8.34975	-4.43102	0.000325033	0.0157031	0.354057
11715434_a_at	10130	PDIA6	protein disulfide isomerase family A member 6	-0.195215	11.5495	-4.43045	0.000325439	0.0157035	0.352875
11749078_a_at	9731	CEP104	centrosomal protein 104	-0.26552	6.03394	-4.4299	0.000325837	0.0157036	0.351715
11719634_a_at	9314	KLF4	Kruppel like factor 4	0.348082	9.12762	4.42778	0.000327361	0.0157579	0.347288
11725938_at	54769	DIRAS2	DIRAS family GTPase 2	0.237629	5.99379	4.4269	0.000327998	0.0157694	0.345446
11745203_a_at	80010	RMI1	RecQ mediated genome instability 1	-0.230546	8.7893	-4.42409	0.00033004	0.0158483	0.33956
11715601_a_at	6992	PPP1R11	protein phosphatase 1 regulatory inhibitor subunit 11	-0.24341	6.80785	-4.42232	0.000331333	0.0158912	0.335849
11752590_s_at	729230	CCR2	C-C motif chemokine receptor 2	-0.342527	8.78989	-4.41902	0.00033375	0.0159877	0.328956
11750711_a_at	51	ACOX1	acyl-CoA oxidase 1	-0.204895	7.61101	-4.4172	0.000335099	0.0160329	0.325132
11741548_a_at	4154	MBNL1	muscleblind like splicing regulator 1	-0.48671	6.19853	-4.41528	0.000336516	0.0160629	0.321128
11718775_a_at	10250	SRRM1	serine and arginine repetitive matrix 1	-0.300567	9.13775	-4.41525	0.000336537	0.0160629	0.32107
11756641_a_at	10172	ZNF256	zinc finger protein 256	-0.16069	7.51982	-4.41447	0.00033712	0.0160714	0.319427
11761905_x_at	23101	MCF2L2	MCF.2 cell line derived transforming sequence-like 2	0.164952	5.74577	4.41362	0.000337752	0.0160822	0.31765
11729658_a_at	3431	SP110	SP110 nuclear body protein	0.206322	8.63357	4.413	0.000338213	0.0160848	0.316357
11751709_a_at	2769	GNA15	G protein subunit alpha 15	-0.336399	7.42038	-4.41146	0.000339364	0.0160916	0.313136
11719037_a_at	7405	UVRAG	UV radiation resistance associated	-0.286388	7.35974	-4.41118	0.000339574	0.0160916	0.312549
11718548_x_at	3609	ILF3	interleukin enhancer binding factor 3	-0.177398	9.47604	-4.40962	0.000340745	0.0160916	0.309284
11721628_a_at	23157	2022-09-06	septin 6	0.217834	8.72029	4.40842	0.00034165	0.0160916	0.306769
11746432_x_at	80204	FBXO11	F-box protein 11	-0.265117	6.22555	-4.408	0.000341971	0.0160916	0.305876
11716156_a_at	2683	B4GALT1	beta-1,4-galactosyltransferase 1	-0.333812	5.58849	-4.4079	0.000342044	0.0160916	0.305674
11735011_at	140735	DYNLL2	dynein light chain LC8-type 2	-0.145158	8.38369	-4.40763	0.000342247	0.0160916	0.305111
11756571_a_at	5663	PSEN1	presenilin 1	-0.164543	9.19196	-4.40706	0.000342681	0.0160916	0.303911
11719845_a_at	64744	SMAP2	small ArfGAP2	-0.192191	11.5077	-4.40679	0.00034288	0.0160916	0.303359
11738191_a_at	9650	MTFR1	mitochondrial fission regulator 1	-0.190597	6.46337	-4.40612	0.000343388	0.0160916	0.301955
11720411_s_at	1545	CYP1B1	cytochrome P450 family 1 subfamily B member 1	0.255372	9.39627	4.40543	0.000343917	0.0160916	0.300496
11761817_x_at	NA	NA	NA	0.245358	5.36537	4.40523	0.000344069	0.0160916	0.300077
11722141_at	5971	RELB	RELB proto-oncogene, NF-kB subunit	0.19558	8.35037	4.40497	0.000344262	0.0160916	0.299545
11716725_a_at	112	ADCY6	adenylate cyclase 6	0.214182	8.07686	4.40488	0.000344332	0.0160916	0.299351
11730202_a_at	84923	FAM104A	family with sequence similarity 104 member A	-0.217679	7.71482	-4.40444	0.000344669	0.0160916	0.298424
11743478_a_at	84248	FYTTD1	forty-two-three domain containing 1	-0.153486	8.81793	-4.40408	0.00034494	0.0160916	0.297679
11755733_a_at	2152	F3	coagulation factor III, tissue factor	-0.239553	7.48112	-4.40352	0.000345365	0.0160916	0.296511
11753092_s_at	7531	YWHAE	tyrosine 3-monooxygenase/tryptophan 5-monooxygenase activation protein epsilon	-0.337054	10.7251	-4.403	0.000345762	0.0160916	0.295421
11719216_a_at	23424	TDRD7	tudor domain containing 7	0.16933	11.2724	4.40259	0.000346073	0.0160916	0.294568
11748025_s_at	2706	GJB2	gap junction protein beta 2	0.229531	5.3487	4.40202	0.000346511	0.016093	0.29337
11727393_a_at	1355	COX15	COX15, cytochrome c oxidase assembly homolog	-0.190228	8.21211	-4.40096	0.00034732	0.0161118	0.291156
11721954_s_at	10193	RNF41	ring finger protein 41	0.19061	8.75836	4.39572	0.000351366	0.016269	0.280173
11740838_a_at	283742	FAM98B	family with sequence similarity 98 member B	-0.328014	6.25384	-4.39551	0.000351531	0.016269	0.279728
11751761_a_at	26512	INTS6	integrator complex subunit 6	-0.26278	6.99584	-4.39348	0.00035311	0.0162933	0.275478
11745899_x_at	55249	YY1AP1	YY1 associated protein 1	-0.33035	7.06244	-4.39274	0.000353683	0.0162933	0.27394
11735810_at	51146	A4GNT	alpha-1,4-N-acetylglucosaminyltransferase	0.147639	6.18285	4.3927	0.000353713	0.0162933	0.273859
11731268_a_at	4928	NUP98	nucleoporin 98	0.251255	9.12396	4.39243	0.000353928	0.0162933	0.273284
11733585_at	121793	TEX29	testis expressed 29	0.20877	6.17037	4.39191	0.000354331	0.0162933	0.272204
11720603_a_at	2040	STOM	stomatin	-0.264912	9.16314	-4.39167	0.000354524	0.0162933	0.271687
11746843_a_at	10152	ABI2	abl interactor 2	-0.257135	6.80111	-4.38998	0.000355848	0.0163233	0.268152
11739114_at	7259	TSPYL1	TSPY like 1	-0.188424	6.31513	-4.38978	0.000356002	0.0163233	0.267743
11726749_a_at	9329	GTF3C4	general transcription factor IIIC subunit 4	-0.172852	7.84362	-4.38859	0.000356938	0.0163388	0.265251
11717566_at	2012	EMP1	epithelial membrane protein 1	0.432964	5.73618	4.38831	0.000357163	0.0163388	0.264654
11726427_at	9568	GABBR2	gamma-aminobutyric acid type B receptor subunit 2	-0.325826	10.4549	-4.3876	0.000357719	0.0163453	0.26318
11754606_a_at	7184	HSP90B1	heat shock protein 90 beta family member 1	-0.258125	9.54774	-4.38495	0.000359826	0.0164118	0.257609
11761350_a_at	10465	PPIH	peptidylprolyl isomerase H	-0.304429	5.97797	-4.38472	0.000360003	0.0164118	0.257142
11721451_a_at	2107	ETF1	eukaryotic translation termination factor 1	-0.16464	10.358	-4.38405	0.000360541	0.0164174	0.255728
11726092_at	196463	PLBD2	phospholipase B domain containing 2	0.160883	7.69549	4.38269	0.000361626	0.0164427	0.252877
11734665_x_at	8653	DDX3Y	DEAD-box helicase 3, Y-linked	-0.359992	7.44615	-4.38231	0.000361926	0.0164427	0.252091
11751182_a_at	1629	DBT	dihydrolipoamide branched chain transacylase E2	-0.319613	6.98528	-4.38086	0.000363085	0.0164596	0.24906
11742062_a_at	81611	ANP32E	acidic nuclear phosphoprotein 32 family member E	-0.192121	9.6302	-4.38081	0.000363129	0.0164596	0.248944
11762993_x_at	10730	YME1L1	YME1 like 1 ATPase	0.390327	7.74079	4.37857	0.000364929	0.0165138	0.244256
11718134_a_at	5634	PRPS2	phosphoribosyl pyrophosphate synthetase 2	-0.190572	10.4433	-4.37805	0.000365349	0.0165138	0.243164
11751292_a_at	9063	PIAS2	protein inhibitor of activated STAT 2	-0.202231	7.39207	-4.37777	0.000365574	0.0165138	0.24258
11715223_s_at	122665	RNASE8	ribonuclease A family member 8	0.156195	6.06969	4.37196	0.000370298	0.0167002	0.230404
11754125_x_at	23406	COTL1	coactosin like F-actin binding protein 1	-0.2741	10.4271	-4.37119	0.000370927	0.0167002	0.228795
11721437_a_at	8614	STC2	stanniocalcin 2	0.283854	6.14469	4.37114	0.000370966	0.0167002	0.228694
11727784_x_at	7171	TPM4	tropomyosin 4	-0.33983	9.91101	-4.36946	0.000372349	0.0167435	0.225165
11752995_a_at	1737	DLAT	dihydrolipoamide S-acetyltransferase	-0.25567	9.0373	-4.36878	0.000372911	0.0167497	0.223735
11753440_x_at	2629	GBA	glucosylceramidase beta	-0.208208	8.98376	-4.36786	0.000373666	0.0167646	0.221817
11751327_a_at	10827	FAM114A2	family with sequence similarity 114 member A2	-0.144036	8.90292	-4.36537	0.000375726	0.016838	0.216604
11719607_x_at	54700	RRN3	RRN3 homolog, RNA polymerase I transcription factor	-0.189908	7.5053	-4.36431	0.000376612	0.0168586	0.214372
11720989_a_at	9056	SLC7A7	solute carrier family 7 member 7	0.212694	9.62104	4.36295	0.000377743	0.0168901	0.211527
11715438_at	1611	DAP	death associated protein	-0.212803	10.2938	-4.36157	0.000378893	0.0169029	0.208644
11748094_a_at	10447	FAM3C	family with sequence similarity 3 member C	-0.22901	6.63276	-4.36144	0.000379008	0.0169029	0.208357
11762240_at	6470	SHMT1	serine hydroxymethyltransferase 1	0.178376	7.44748	4.36108	0.000379308	0.0169029	0.207606
11738625_a_at	246213	SLC17A8	solute carrier family 17 member 8	0.163554	5.2447	4.36037	0.0003799	0.0169103	0.206127
11751671_a_at	3964	LGALS8	galectin 8	-0.233228	8.9023	-4.35936	0.000380749	0.0169202	0.204011
11746479_a_at	11033	ADAP1	ArfGAP with dual PH domains 1	-0.202153	7.66751	-4.35909	0.000380977	0.0169202	0.203443
11746480_x_at	11033	ADAP1	ArfGAP with dual PH domains 1	-0.237853	7.55184	-4.35181	0.000387156	0.0171753	0.188186
11728171_a_at	56980	PRDM10	PR/SET domain 10	0.194987	9.4172	4.35075	0.000388066	0.0171965	0.18596
11747506_a_at	4676	NAP1L4	nucleosome assembly protein 1 like 4	-0.174336	10.5417	-4.34996	0.000388744	0.0172072	0.184305
11715484_a_at	4170	MCL1	MCL1, BCL2 family apoptosis regulator	-0.299651	9.63864	-4.34911	0.000389472	0.0172202	0.182531
11722342_a_at	63895	PIEZO2	piezo type mechanosensitive ion channel component 2	0.274658	6.06032	4.34712	0.000391189	0.0172769	0.17836
11743760_s_at	56990	CDC42SE2	CDC42 small effector 2	-0.216489	8.15803	-4.34323	0.000394576	0.017407	0.170186
11747272_a_at	51765	STK26	serine/threonine kinase 26	-0.249692	7.54785	-4.34095	0.000396566	0.0174754	0.165415
11716214_a_at	9129	PRPF3	pre-mRNA processing factor 3	0.217198	10.5476	4.33998	0.000397414	0.0174933	0.163389
11730049_at	377677	CA13	carbonic anhydrase 13	0.30157	6.54532	4.33409	0.000402629	0.0176893	0.151028
11733172_at	84904	ARHGEF39	Rho guanine nucleotide exchange factor 39	-0.14614	9.89628	-4.33394	0.00040276	0.0176893	0.15072
11718122_a_at	523	ATP6V1A	ATPase H+ transporting V1 subunit A	-0.269185	8.44838	-4.33308	0.00040353	0.0177035	0.148909
11752425_s_at	8725	URI1	URI1, prefoldin like chaperone	-0.163779	9.16911	-4.33099	0.000405396	0.0177328	0.144535
11747115_a_at	1962	EHHADH	enoyl-CoA hydratase and 3-hydroxyacyl CoA dehydrogenase	-0.202802	7.12411	-4.33087	0.000405508	0.0177328	0.144272
11763181_at	9125	CNOT9	CCR4-NOT transcription complex subunit 9	-0.301439	8.08131	-4.33083	0.000405541	0.0177328	0.144194
11760048_at	26238	LINC01558	long intergenic non-protein coding RNA 1558	0.250708	5.16744	4.32888	0.000407289	0.0177896	0.140116
11720595_a_at	4179	CD46	CD46 molecule	-0.329048	8.86728	-4.32746	0.000408577	0.0178262	0.137122
11763736_a_at	55796	MBNL3	muscleblind like splicing regulator 3	0.170521	6.05834	4.32582	0.000410063	0.0178647	0.133682
11757407_x_at	2192	FBLN1	fibulin 1	0.177072	6.43067	4.32549	0.000410362	0.0178647	0.13299
11752506_s_at	4000	LMNA	lamin A/C	0.226406	9.65792	4.32396	0.000411747	0.0179053	0.129795
11730687_a_at	7490	WT1	Wilms tumor 1	-0.17774	9.13609	-4.32343	0.000412231	0.0179067	0.128681
11743106_a_at	1660	DHX9	DExH-box helicase 9	-0.28796	7.92929	-4.32221	0.000413349	0.0179356	0.126112
11736031_at	8449	DHX16	DEAH-box helicase 16	-0.283257	5.522	-4.32033	0.000415067	0.0179826	0.12218
11762060_x_at	1604	CD55	CD55 molecule (Cromer blood group)	0.182022	8.29883	4.32003	0.00041534	0.0179826	0.121557
11723941_a_at	754	PTTG1IP	PTTG1 interacting protein	-0.306262	10.2267	-4.31815	0.000417075	0.018038	0.117604
11726229_a_at	3359	HTR3A	5-hydroxytryptamine receptor 3A	0.178555	5.59477	4.31708	0.000418068	0.0180465	0.115351
11730774_at	28978	TMEM14A	transmembrane protein 14A	-0.187235	11.1748	-4.31695	0.000418181	0.0180465	0.115093
11739107_a_at	29927	SEC61A1	Sec61 translocon alpha 1 subunit	-0.199788	9.01625	-4.3141	0.000420832	0.0181411	0.109103
11732097_a_at	8556	CDC14A	cell division cycle 14A	-0.245197	6.41711	-4.31219	0.000422614	0.0181981	0.105096
11741980_a_at	1848	DUSP6	dual specificity phosphatase 6	-0.243429	10.2225	-4.31114	0.000423593	0.0182205	0.102903
11716923_a_at	5814	PURB	purine rich element binding protein B	-0.202137	7.76523	-4.30987	0.000424788	0.0182521	0.100232
11759656_a_at	55975	KLHL7	kelch like family member 7	-0.169422	8.29144	-4.30814	0.000426418	0.0183023	0.0965993
11759744_a_at	284071	MEIOC	meiosis specific with coiled-coil domain	-0.360404	5.44075	-4.30681	0.000427677	0.0183235	0.093806
11734416_x_at	255403	ZNF718	zinc finger protein 718	-0.151329	6.74274	-4.30663	0.000427839	0.0183235	0.0934459
11748399_s_at	7414	VCL	vinculin	-0.245456	6.76352	-4.30515	0.00042925	0.0183641	0.0903249
11721322_at	81622	UNC93B1	unc-93 homolog B1 (C. elegans)	-0.187022	8.92314	-4.30464	0.000429729	0.0183648	0.0892664
11730896_a_at	9261	MAPKAPK2	mitogen-activated protein kinase-activated protein kinase 2	-0.180023	6.58634	-4.30311	0.000431185	0.0184071	0.0860613
11738125_a_at	29957	SLC25A24	solute carrier family 25 member 24	-0.228543	8.00357	-4.30222	0.000432038	0.0184201	0.0841866
11758902_at	121274	ZNF641	zinc finger protein 641	0.194541	7.42466	4.30182	0.000432418	0.0184201	0.0833524
11720933_s_at	221955	DAGLB	diacylglycerol lipase beta	-0.216154	7.10465	-4.29963	0.000434523	0.0184829	0.0787487
11750131_a_at	2245	FGD1	FYVE, RhoGEF and PH domain containing 1	0.191099	5.57545	4.29931	0.000434825	0.0184829	0.0780901
11744153_a_at	6252	RTN1	reticulon 1	0.229833	5.97367	4.29711	0.000436952	0.0185534	0.0734632
11733519_a_at	54207	KCNK10	potassium two pore domain channel subfamily K member 10	-0.345148	6.66691	-4.29616	0.000437868	0.0185636	0.0714793
11744079_s_at	5644	PRSS1	protease, serine 1	0.190675	7.56545	4.29589	0.000438129	0.0185636	0.0709138
11716244_s_at	10163	WASF2	WAS protein family member 2	-0.319978	7.54715	-4.29383	0.000440137	0.0186226	0.066578
11751083_x_at	23209	MLC1	megalencephalic leukoencephalopathy with subcortical cysts 1	-0.241249	8.55855	-4.29349	0.000440462	0.0186226	0.0658789
11761432_at	100506257	LOC100506257	uncharacterized LOC100506257	0.204259	5.68912	4.29233	0.0004416	0.0186508	0.063432
11753877_x_at	50484	RRM2B	ribonucleotide reductase regulatory TP53 inducible subunit M2B	-0.349557	5.86552	-4.29135	0.000442554	0.0186712	0.0613875
11737247_at	7700	ZNF141	zinc finger protein 141	-0.222477	5.71587	-4.28335	0.000450467	0.0189848	0.0445858
11751101_a_at	51633	OTUD6B	OTU domain containing 6B	-0.324771	6.10168	-4.28186	0.000451959	0.0190274	0.0414521
11749922_x_at	6876	TAGLN	transgelin	-0.224291	5.35919	-4.28023	0.000453587	0.0190757	0.0380426
11751694_a_at	466	ATF1	activating transcription factor 1	-0.206993	8.30521	-4.27938	0.00045444	0.0190913	0.0362618
11721325_a_at	23464	GCAT	glycine C-acetyltransferase	-0.199706	7.53206	-4.2778	0.000456034	0.019138	0.0329426
11721560_a_at	23382	AHCYL2	adenosylhomocysteinase like 2	0.175686	7.0119	4.27597	0.000457885	0.0191953	0.0291028
11747648_a_at	285343	TCAIM	T-cell activation inhibitor, mitochondrial	-0.264564	7.11076	-4.27498	0.000458892	0.0192172	0.0270211
11764029_at	1052	CEBPD	CCAAT/enhancer binding protein delta	-0.507805	9.29898	-4.2743	0.00045958	0.0192208	0.0256002
11748128_a_at	81034	SLC25A32	solute carrier family 25 member 32	-0.188178	8.8279	-4.27394	0.000459948	0.0192208	0.0248409
11724482_x_at	8036	SHOC2	SHOC2, leucine rich repeat scaffold protein	-0.289263	8.42488	-4.27244	0.000461483	0.0192646	0.0216825
11746844_a_at	55260	TMEM143	transmembrane protein 143	-0.142515	9.43052	-4.27103	0.000462923	0.0193044	0.018729
11722542_a_at	3097	HIVEP2	human immunodeficiency virus type I enhancer binding protein 2	0.235222	6.0246	4.26989	0.000464091	0.0193327	0.0163417
11716347_a_at	9813	EFCAB14	EF-hand calcium binding domain 14	-0.205939	7.36872	-4.26886	0.000465153	0.0193382	0.0141738
11735717_a_at	7769	ZNF226	zinc finger protein 226	-0.200005	7.87344	-4.26882	0.000465199	0.0193382	0.01408
11719361_a_at	55719	SLF2	SMC5-SMC6 complex localization factor 2	-0.254775	6.07065	-4.26729	0.000466772	0.0193674	0.0108817
11759860_at	100379661	GRIK1-AS2	GRIK1 antisense RNA 2	0.258342	6.36983	4.26719	0.000466879	0.0193674	0.0106638
11739462_a_at	7046	TGFBR1	transforming growth factor beta receptor 1	-0.278474	5.93807	-4.2658	0.000468318	0.0194068	0.00774713
11751777_a_at	55156	ARMC1	armadillo repeat containing 1	-0.256985	9.15544	-4.26444	0.000469729	0.0194248	0.00489557
11762783_at	6142	RPL18A	ribosomal protein L18a	-0.235109	5.71958	-4.26444	0.000469733	0.0194248	0.00488708
11749918_a_at	84173	ELMOD3	ELMO domain containing 3	-0.172505	6.66834	-4.2634	0.000470811	0.0194491	0.00271414
11751759_a_at	124801	LSM12	LSM12 homolog	-0.146318	9.36576	-4.26191	0.000472365	0.0194822	-0.000409837
11745356_a_at	3551	IKBKB	inhibitor of nuclear factor kappa B kinase subunit beta	-0.186582	6.82072	-4.26165	0.000472645	0.0194822	-0.000972064
11721096_a_at	81542	TMX1	thioredoxin related transmembrane protein 1	-0.257166	11.2424	-4.26122	0.000473089	0.0194822	-0.00186063
11726839_s_at	768211	RELL1	RELT like 1	0.181475	9.53374	4.25841	0.000476045	0.0195674	-0.00776512
11752798_a_at	3658	IREB2	iron responsive element binding protein 2	-0.203221	5.73021	-4.25831	0.000476145	0.0195674	-0.00796519
11731679_x_at	56975	FAM20C	FAM20C, golgi associated secretory pathway kinase	0.206591	10.6022	4.2574	0.000477108	0.0195866	-0.0098791
11744833_at	128553	TSHZ2	teashirt zinc finger homeobox 2	0.195484	5.35672	4.25472	0.00047995	0.0196477	-0.0155093
11730871_a_at	83593	RASSF5	Ras association domain family member 5	-0.26341	6.67812	-4.25433	0.000480366	0.0196477	-0.0163311
11737811_a_at	23530	NNT	nicotinamide nucleotide transhydrogenase	-0.171379	8.80638	-4.25421	0.000480494	0.0196477	-0.0165827
11753315_a_at	10659	CELF2	CUGBP Elav-like family member 2	-0.276324	9.81092	-4.25413	0.000480578	0.0196477	-0.0167491
11751264_a_at	4122	MAN2A2	mannosidase alpha class 2A member 2	-0.187947	7.26334	-4.25239	0.000482435	0.0196836	-0.0204037
11746975_s_at	23209	MLC1	megalencephalic leukoencephalopathy with subcortical cysts 1	-0.273521	8.52327	-4.25237	0.000482452	0.0196836	-0.0204375
11716005_a_at	10525	HYOU1	hypoxia up-regulated 1	-0.233338	6.20269	-4.24973	0.000485283	0.0197778	-0.0259839
11751183_s_at	283673	EWSAT1	Ewing sarcoma associated transcript 1	0.233202	5.6891	4.24874	0.000486353	0.0197778	-0.0280701
11762998_x_at	10730	YME1L1	YME1 like 1 ATPase	0.248591	6.3711	4.24836	0.000486759	0.0197778	-0.0288623
11744337_a_at	2752	GLUL	glutamate-ammonia ligase	-0.288312	11.576	-4.24803	0.000487119	0.0197778	-0.0295634
11716754_a_at	25941	TPGS2	tubulin polyglutamylase complex subunit 2	-0.144205	10.876	-4.24742	0.000487778	0.0197778	-0.0308446
11754064_x_at	302	ANXA2	annexin A2	0.237369	11.8013	4.24701	0.000488218	0.0197778	-0.0316981
11738980_a_at	920	CD4	CD4 molecule	-0.221916	8.98996	-4.24698	0.000488256	0.0197778	-0.0317718
11736931_s_at	729533	FAM72A	family with sequence similarity 72 member A	-0.172283	10.7252	-4.24279	0.000492802	0.0199388	-0.0405555
11747756_x_at	3860	KRT13	keratin 13	0.164402	6.02219	4.2424	0.000493236	0.0199388	-0.0413898
11730331_at	140707	BRI3BP	BRI3 binding protein	-0.215571	9.58355	-4.24168	0.000494016	0.01995	-0.0428879
11717704_x_at	3801	KIFC3	kinesin family member C3	0.163742	9.85671	4.23991	0.000495965	0.0200083	-0.0466206
11739235_at	201626	PDE12	phosphodiesterase 12	-0.233428	7.13607	-4.23883	0.000497151	0.0200358	-0.0488848
11749297_a_at	1432	MAPK14	mitogen-activated protein kinase 14	-0.195704	8.64762	-4.23766	0.000498444	0.0200657	-0.0513465
11721111_a_at	55856	ACOT13	acyl-CoA thioesterase 13	-0.174412	7.99989	-4.23724	0.000498908	0.0200657	-0.0522279
11740638_at	9241	NOG	noggin	0.189522	6.62267	4.2354	0.000500938	0.0201268	-0.0560765
11750709_x_at	7582	ZNF33B	zinc finger protein 33B	0.252878	6.87232	4.23495	0.000501444	0.0201268	-0.0570324
11730610_a_at	255231	MCOLN2	mucolipin 2	0.229446	9.58869	4.23412	0.000502361	0.0201433	-0.0587653
11741670_x_at	2100	ESR2	estrogen receptor 2	0.183797	5.10031	4.23264	0.000504022	0.0201894	-0.0618934
11720600_a_at	832	CAPZB	capping actin protein of muscle Z-line beta subunit	-0.164788	11.7154	-4.23043	0.000506494	0.0202679	-0.0665301
11725513_a_at	4092	SMAD7	SMAD family member 7	-0.183946	6.6538	-4.22956	0.000507464	0.0202863	-0.0683426
11736073_a_at	219	ALDH1B1	aldehyde dehydrogenase 1 family member B1	-0.153818	8.57763	-4.22847	0.000508699	0.0203151	-0.0706472
11746081_x_at	58516	FAM60A	family with sequence similarity 60 member A	-0.166656	9.56485	-4.22475	0.000512911	0.0204627	-0.0784612
[truncated: 1,015 more rows]

## Sheet: Supp. Data 7 DMP- CRPvMock
CpG	logFC	AveExpr	t	P.Value	adj.P.Val	B
[truncated: 32,357 more rows]

[truncated: 2 more sheets: Supp. Data 8 DE- TNFvMock, Supp. Data 9 DE- IL6vMock]
